# Supplementary material for: Incorporating alternative Polygenic Risk Scores into the BOADICEA breast cancer risk prediction model
Source: Cancer Epidemiol Biomarkers Prev. Author manuscript; Available in PMC 2023 Mar 7. (PMC9986688; doi:10.1158/1055-9965.EPI-22-0756)
Supplement: Table S3 [file EMS162586-supplement-Table_S3.xlsx]

## Sheet: Supplementary Table_S3
Supplementary Table S3. SNPs and weights for the BCAC PRS313.
BCAC PRS313a	BCAC PRS313 Betab	BCAC PRS313 EAFc	Chromosome	position_b37d	a0e	a1f	1KG_Phase3_ID	1KG_Phase1_ID
1_100880328_A_T	0.0373	0.41	1	100880328	A	T	rs612683:100880328:A:T	rs612683
1_10566215_A_G	-0.0586	0.3291	1	10566215	A	G	rs616488:10566215:A:G	rs616488
1_110198129_CAAA_C	0.0458	0.7779	1	110198129	CAAA	C	rs56097627:110198129:CAAA:C
1_114445880_G_A	0.0621	0.1677	1	114445880	G	A	rs7513707:114445880:G:A	rs7513707
1_118141492_A_C	0.0452	0.2654	1	118141492	A	C	rs12406858:118141492:A:C	rs12406858
1_120257110_T_C	0.0385	0.5316	1	120257110	T	C	rs637868:120257110:T:C	rs637868
1_121280613_A_G	0.0881	0.4078	1	121280613	A	G	rs11249433:121280613:A:G	rs11249433
1_121287994_A_G	-0.0673	0.1045	1	121287994	A	G	rs111458676:121287994:A:G	rs111458676
1_145604302_C_CT	-0.0399	0.349	1	145604302	C	CT	rs72127681:145604302:C:CT
1_149906413_T_C	0.0548	0.4059	1	149906413	T	C	rs11205303:149906413:T:C	rs11205303
1_155556971_G_A	0.0499	0.23	1	155556971	G	A	rs12091730:155556971:G:A	rs12091730
1_168171052_CA_C	-0.068	0.1092	1	168171052	CA	C	rs139315904:168171052:CA:C
1_172328767_T_TA	-0.0435	0.3264	1	172328767	T	TA	rs11463354:172328767:T:TA
1_18807339_T_C	-0.0564	0.5105	1	18807339	T	C	rs2992756:18807339:T:C	rs2992756
1_201437832_C_T	0.0917	0.0552	1	201437832	C	T	rs35383942:201437832:C:T	rs35383942
1_202184600_C_T	-0.0065	0.4008	1	202184600	C	T	rs6686987:202184600:C:T	rs6686987
1_203770448_T_A	0.0498	0.2734	1	203770448	T	A	rs7514172:203770448:T:A	rs7514172
1_204502514_T_TTCTGAAACAGGG	-0.0321	0.7983	1	204502514	T	TTCTGAAACAGGG	rs11268668:204502514:T:TTCTGAAACAGGG
1_208076291_G_A	-0.0366	0.3364	1	208076291	G	A	rs2785646:208076291:G:A	rs2785646
1_217053815_T_G	0.0417	0.3268	1	217053815	T	G	rs2576261:217053815:T:G	rs2576261
1_217220574_G_A	-0.044	0.2103	1	217220574	G	A	rs11117758:217220574:G:A	rs11117758
1_220671050_C_T	0.0418	0.2414	1	220671050	C	T	rs11118563:220671050:C:T	rs11118563
1_242034263_A_G	0.1428	0.0315	1	242034263	A	G	rs72755295:242034263:A:G	rs72755295
1_41380440_C_T	0.0426	0.6471	1	41380440	C	T	rs4233486:41380440:C:T	rs4233486
1_41389220_T_C	0.155	0.0174	1	41389220	T	C	rs114282204:41389220:T:C	rs114282204
1_46670206_TC_T	0.0447	0.3023	1	46670206	TC	T	rs144105764:46670206:TC:T	chr1:46670206:D
1_51467096_CT_C	0.0374	0.4856	1	51467096	CT	C	rs56168262:51467096:CT:C
1_7917076_G_A	-0.0409	0.3911	1	7917076	G	A	rs707475:7917076:G:A	rs707475
1_88156923_G_A	0.0494	0.1544	1	88156923	G	A	rs17426269:88156923:G:A	rs17426269
1_88428199_C_A	-0.0387	0.2478	1	88428199	C	A	rs2151842:88428199:C:A	rs2151842
10_114777670_C_T	0.0472	0.4646	10	114777670	C	T	rs10885405:114777670:C:T	rs10885405
10_115128491_T_C	-0.0592	0.7873	10	115128491	T	C	rs12250948:115128491:T:C	rs12250948
10_123095209_G_A	-0.0538	0.3246	10	123095209	G	A	rs9421410:123095209:G:A	rs9421410
10_123340107_A_G	0.1508	0.0643	10	123340107	A	G	rs45631580:123340107:A:G	rs45631580
10_123340431_GC_G	-0.2408	0.5971	10	123340431	GC	G	rs35054928:123340431:GC:G	chr10:123340431:D
10_123349324_A_T	-0.2609	0.0475	10	123349324	A	T	rs45631563:123349324:A:T	rs45631563
10_13892298_G_A	0.0371	0.4415	10	13892298	G	A	rs10796139:13892298:G:A	rs10796139
10_22032942_A_G	-0.058	0.7104	10	22032942	A	G	rs7072776:22032942:A:G	rs7072776
10_22477776_ACC_A	0.1687	0.0214	10	22477776	ACC	A	10:22477776:ACC:A
10_22861490_A_C	0.0875	0.9398	10	22861490	A	C	rs10764337:22861490:A:C	rs10764337
10_38523626_C_A	0.0404	0.374	10	38523626	C	A	rs2384736:38523626:C:A
10_5794652_A_G	0.047	0.2169	10	5794652	A	G	rs55910451:5794652:A:G	rs55910451
10_64299890_A_G	-0.1345	0.1541	10	64299890	A	G	rs10995201:64299890:A:G	rs10995201
10_64819996_G_T	0.0472	0.1988	10	64819996	G	T	rs6479868:64819996:G:T	rs6479868
10_71335574_C_T	-0.0404	0.3122	10	71335574	C	T	rs111833376:71335574:C:T
10_80851257_G_T	-0.0805	0.6117	10	80851257	G	T	rs719338:80851257:G:T	rs719338
10_80886726_A_G	0.0762	0.1617	10	80886726	A	G	rs4980029:80886726:A:G	rs4980029
10_95292187_CAA_C	-0.0512	0.8177	10	95292187	CAA	C	rs140936696:95292187:CAA:C
11_103614438_T_G	0.0147	0.6536	11	103614438	T	G	rs7125780:103614438:T:G
11_108267402_C_CA	-0.0022	0.4168	11	108267402	C	CA	rs199504893:108267402:C:CA	chr11:108267402:I
11_111696440_T_C	-0.0396	0.6232	11	111696440	T	C	rs610437:111696440:T:C	rs610437
11_116727936_A_T	-0.0423	0.1973	11	116727936	A	T	rs625145:116727936:A:T	rs625145
11_122966626_A_G	-0.0383	0.2896	11	122966626	A	G	rs7121616:122966626:A:G	rs7121616
11_129243417_T_G	-0.0543	0.8589	11	129243417	T	G	rs7939702:129243417:T:G	rs7939702
11_129461016_A_G	0.0453	0.5959	11	129461016	A	G	rs11822830:129461016:A:G	rs11822830
11_18664241_T_G	0.0461	0.7344	11	18664241	T	G	rs10832963:18664241:T:G	rs10832963
11_1895708_C_A	-0.0762	0.3918	11	1895708	C	A	rs4980386:1895708:C:A	rs4980386
11_42844441_C_T	-0.0336	0.3256	11	42844441	C	T	rs4472923:42844441:C:T	rs4472923
11_433617_T_C	-0.0437	0.794	11	433617	T	C	rs7394715:433617:T:C	rs7394715
11_44368892_G_A	0.0374	0.5492	11	44368892	G	A	rs10838267:44368892:G:A	rs10838267
11_46318032_C_G	-0.0748	0.0647	11	46318032	C	G	rs77047825:46318032:C:G	rs77047825
11_65553492_C_A	0.0425	0.1865	11	65553492	C	A	rs12287832:65553492:C:A	rs12287832
11_65572431_G_A	-0.0347	0.4852	11	65572431	G	A	rs10896047:65572431:G:A	rs10896047
11_69328130_A_T	-0.0423	0.2143	11	69328130	A	T	rs35039974:69328130:A:T	rs35039974
11_69330983_G_A	0.1022	0.1231	11	69330983	G	A	rs661204:69330983:G:A	rs661204
11_69331418_C_T	0.1782	0.0745	11	69331418	C	T	rs78540526:69331418:C:T	rs78540526
11_803017_A_G	0.0457	0.5185	11	803017	A	G	rs6597981:803017:A:G	rs6597981
12_103097887_C_T	0.0546	0.1168	12	103097887	C	T	12:103097887:C:T	rs7132703
12_111600134_G_T	-0.0442	0.3668	12	111600134	G	T	12:111600134:G:T	rs11065822
12_115108136_T_C	0.0465	0.2609	12	115108136	T	C	12:115108136:T:C	rs1061657
12_115796577_A_G	-0.0428	0.1968	12	115796577	A	G	12:115796577:A:G	rs11067551
12_115835836_T_C	-0.0813	0.4194	12	115835836	T	C	12:115835836:T:C	rs2454399
12_120832146_C_T	0.0516	0.1582	12	120832146	C	T	12:120832146:C:T	rs206966
12_14413931_G_C	0.0484	0.2602	12	14413931	G	C	12:14413931:G:C	rs12422552
12_28149568_C_T	-0.062	0.1191	12	28149568	C	T	12:28149568:C:T	rs788458
12_28174817_C_T	-0.0856	0.244	12	28174817	C	T	12:28174817:C:T	rs7297051
12_28347382_C_T	-0.0521	0.2151	12	28347382	C	T	12:28347382:C:T	rs11049431
12_29140260_G_A	0.0647	0.9124	12	29140260	G	A	12:29140260:G:A	rs1027113
12_293626_A_G	0.0401	0.3729	12	293626	A	G	12:293626:A:G	rs797736
12_57146069_T_G	-0.0579	0.1025	12	57146069	T	G	12:57146069:T:G	rs2277339
12_70798355_A_T	0.0469	0.1834	12	70798355	A	T	12:70798355:A:T	rs2870876
12_83064195_G_GA	0.0671	0.0986	12	83064195	G	GA	12:83064195:G:GA	chr12:83064195:I
12_85004551_C_T	0.0348	0.4999	12	85004551	C	T	12:85004551:C:T	rs10862899
12_96027759_A_G	-0.0867	0.3	12	96027759	A	G	12:96027759:A:G	rs17356907
13_32839990_G_A	0.0424	0.0185	13	32839990	G	A	rs56404467:32839990:G:A	rs56404467
13_32972626_A_T	0.2687	0.009	13	32972626	A	T	rs11571833:32972626:A:T	rs11571833
13_43501356_A_G	0.0517	0.8307	13	43501356	A	G	rs9315973:43501356:A:G	rs9315973
13_73806982_T_C	0.0345	0.3124	13	73806982	T	C	rs12870942:73806982:T:C	rs12870942
13_73960952_A_G	0.0399	0.7619	13	73960952	A	G	rs2181965:73960952:A:G	rs2181965
14_105213978_T_G	0.0399	0.458	14	105213978	T	G	rs4983544:105213978:T:G	rs4983544
14_37128564_C_A	-0.0733	0.2109	14	37128564	C	A	rs34914085:37128564:C:A	rs34914085
14_37228504_C_T	0.039	0.4394	14	37228504	C	T	rs2253012:37228504:C:T	rs2253012
14_68660428_T_C	-0.0474	0.8366	14	68660428	T	C	rs2588809:68660428:T:C	rs2588809
14_68979835_T_C	-0.0911	0.262	14	68979835	T	C	rs11624333:68979835:T:C	rs11624333
14_91751788_TC_T	0.038	0.6936	14	91751788	TC	T	rs11341843:91751788:TC:T	chr14:91751788:D
14_91841069_A_G	0.0513	0.3491	14	91841069	A	G	rs941764:91841069:A:G	rs941764
14_93070286_C_T	-0.0577	0.1735	14	93070286	C	T	rs78440108:93070286:C:T	rs78440108
15_100905819_A_C	-0.0608	0.1072	15	100905819	A	C	rs144767203:100905819:A:C	rs144767203
15_46680811_C_A	-0.1973	0.011	15	46680811	C	A	rs187010898:46680811:C:A	rs187010898
15_50694306_A_G	-0.0417	0.3372	15	50694306	A	G	rs4774565:50694306:A:G	rs4774565
15_66630569_G_A	-0.0369	0.6402	15	66630569	G	A	rs8042593:66630569:G:A	rs8042593
15_67457698_A_G	0.0782	0.0508	15	67457698	A	G	rs35874463:67457698:A:G	rs35874463
15_75750383_T_C	-0.0413	0.2628	15	75750383	T	C	rs8035987:75750383:T:C	rs8035987
15_91512267_G_T	-0.0589	0.1361	15	91512267	G	T	rs2290202:91512267:G:T	rs2290202
16_10706580_G_A	-0.074	0.0669	16	10706580	G	A	rs34872983:10706580:G:A	rs34872983
16_23007047_G_T	0.1218	0.0242	16	23007047	G	T	rs75753503:23007047:G:T	rs75753503
16_4008542_CAAAAA_C	-0.0329	0.8194	16	4008542	CAAAAA	C	rs57920543:4008542:CAAAAA:C
16_4106788_C_A	-0.03	0.2665	16	4106788	C	A	rs11076805:4106788:C:A
16_52538825_C_A	0.1147	0.254	16	52538825	C	A	rs35668161:52538825:C:A	rs35668161
16_52599188_C_T	0.107	0.2396	16	52599188	C	T	rs4784227:52599188:C:T	rs4784227
16_53809123_C_T	-0.0704	0.4163	16	53809123	C	T	rs55872725:53809123:C:T	rs55872725
16_53861139_C_T	-0.0338	0.7653	16	53861139	C	T	rs6499648:53861139:C:T	rs6499648
16_53861592_G_A	-0.0337	0.3713	16	53861592	G	A	rs7184573:53861592:G:A	rs7184573
16_54682064_G_A	0.0477	0.4885	16	54682064	G	A	rs28539243:54682064:G:A	rs28539243
16_6963972_C_G	0.0354	0.7915	16	6963972	C	G	rs12709163:6963972:C:G	rs12709163
16_80648296_A_G	0.0839	0.2313	16	80648296	A	G	rs7500067:80648296:A:G	rs7500067
16_85145977_T_C	-0.0211	0.4851	16	85145977	T	C	rs9931038:85145977:T:C	rs9931038
16_87086492_T_C	-0.0469	0.2581	16	87086492	T	C	rs12449271:87086492:T:C	rs12449271
17_29168077_G_T	-0.0568	0.2573	17	29168077	G	T	rs79461387:29168077:G:T
17_39251123_T_C	0.0799	0.0667	17	39251123	T	C	rs150537328:39251123:T:C	rs150537328
17_40127060_T_C	0.0174	0.0574	17	40127060	T	C	rs11296:40127060:T:C	rs11296
17_40485239_G_T	-0.0571	0.087	17	40485239	G	T	rs17881320:40485239:G:T	rs17881320
17_40744470_G_A	0.2017	0.0127	17	40744470	G	A	rs149370081:40744470:G:A	rs149370081
17_43212339_C_CT	0.0438	0.2273	17	43212339	C	CT	rs71363517:43212339:C:CT
17_44283858_G_A	-0.054	0.1919	17	44283858	G	A	17:44283858:G:A
17_53209774_A_C	-0.0793	0.3018	17	53209774	A	C	rs2787486:53209774:A:C	rs2787486
17_77781725_A_G	-0.0401	0.5075	17	77781725	A	G	rs745570:77781725:A:G	rs745570
18_11696613_C_T	-0.0381	0.1361	18	11696613	C	T	rs16976596:11696613:C:T	rs16976596
18_20634253_C_T	-0.0415	0.6378	18	20634253	C	T	rs11665269:20634253:C:T	rs11665269
18_24125857_T_C	0.0346	0.4243	18	24125857	T	C	rs1111207:24125857:T:C	rs1111207
18_24337424_C_G	0.0455	0.623	18	24337424	C	G	rs527616:24337424:C:G	rs527616
18_24518050_AT_A	-0.0599	0.2757	18	24518050	AT	A	rs35369219:24518050:AT:A	chr18:24518050:D
18_25407513_C_G	0.0399	0.7135	18	25407513	C	G	rs8092192:25407513:C:G	rs8092192
18_29981526_G_A	-0.1058	0.0458	18	29981526	G	A	rs72931898:29981526:G:A	rs72931898
18_42411803_G_C	-0.0877	0.0742	18	42411803	G	C	rs9954058:42411803:G:C	rs9954058
18_42888797_T_C	-0.0542	0.3506	18	42888797	T	C	rs9952980:42888797:T:C	rs9952980
19_13249921_G_T	0.0956	0.0522	19	13249921	G	T	rs117922601:13249921:G:T	rs117922601
19_17393925_C_A	0.0378	0.2935	19	17393925	C	A	rs56069439:17393925:C:A	rs56069439
19_18569492_C_T	-0.0719	0.3511	19	18569492	C	T	rs10164323:18569492:C:T	rs10164323
19_19517054_C_CGGGCG	0.0437	0.3525	19	19517054	C	CGGGCG	rs140702307:19517054:C:CGGGCG
19_44283031_T_C	0.0619	0.3525	19	44283031	T	C	rs56681946:44283031:T:C	rs56681946
19_46166073_T_C	-0.036	0.604	19	46166073	T	C	rs4399645:46166073:T:C	rs4399645
19_55816678_C_T	-0.0359	0.3649	19	55816678	C	T	rs1172821:55816678:C:T	rs1172821
2_10138983_T_C	0.0603	0.1168	2	10138983	T	C	rs78425380:10138983:T:C
2_121058254_A_G	-0.0334	0.7023	2	121058254	A	G	rs6746250:121058254:A:G	rs6746250
2_121089731_T_C	-0.0427	0.195	2	121089731	T	C	rs17625845:121089731:T:C	rs17625845
2_121159205_G_A	-0.044	0.3574	2	121159205	G	A	rs10164550:121159205:G:A	rs10164550
2_121246568_T_C	0.0992	0.897	2	121246568	T	C	rs10179592:121246568:T:C	rs10179592
2_172974566_C_G	-0.0473	0.4722	2	172974566	C	G	rs17726078:172974566:C:G	rs17726078
2_174212910_A_G	0.0593	0.8442	2	174212910	A	G	rs1550622:174212910:A:G	rs1550622
2_192381934_C_T	0.0316	0.8641	2	192381934	C	T	rs2356656:192381934:C:T	rs2356656
2_19315675_T_A	-0.0331	0.5633	2	19315675	T	A	rs6743383:19315675:T:A	rs6743383
2_202204741_T_C	-0.0492	0.7223	2	202204741	T	C	rs10197246:202204741:T:C	rs10197246
2_217920769_G_T	-0.1318	0.5027	2	217920769	G	T	rs4442975:217920769:G:T	rs4442975
2_217955896_GA_G	-0.2016	0.0364	2	217955896	GA	G	2:217955896:GA:G
2_218292158_C_G	-0.0757	0.7289	2	218292158	C	G	rs11693806:218292158:C:G	rs11693806
2_218714845_G_A	-0.0431	0.39	2	218714845	G	A	rs3791977:218714845:G:A	rs3791977
2_241388857_C_A	-0.1232	0.9759	2	241388857	C	A	rs4676356:241388857:C:A	rs4676356
2_25129473_A_G	-0.0427	0.4122	2	25129473	A	G	rs6725517:25129473:A:G	rs6725517
2_29179452_G_C	-0.0066	0.2281	2	29179452	G	C	rs12472404:29179452:G:C	rs12472404
2_29615233_T_C	-0.0427	0.2559	2	29615233	T	C	rs4322799:29615233:T:C	rs4322799
2_39699510_C_CT	-0.0402	0.4647	2	39699510	C	CT	rs11406722:39699510:C:CT
2_70172587_G_A	-0.0412	0.277	2	70172587	G	A	rs6756513:70172587:G:A	rs6756513
2_88358825_G_C	0.0473	0.3122	2	88358825	G	C	rs1036759:88358825:G:C	rs1036759
20_11379842_T_C	0.0844	0.9498	20	11379842	T	C	rs1154723:11379842:T:C	rs1154723
20_41613706_C_G	0.0315	0.794	20	41613706	C	G	rs6030585:41613706:C:G	rs6030585
20_52296849_G_A	0.044	0.2422	20	52296849	G	A	rs13039563:52296849:G:A	rs13039563
20_5948227_G_A	0.076	0.0647	20	5948227	G	A	rs16991615:5948227:G:A	rs16991615
21_16364756_T_G	0.0646	0.1756	21	16364756	T	G	rs2822999:16364756:T:G	rs2822999
21_16566350_A_G	0.0595	0.0865	21	16566350	A	G	rs2823130:16566350:A:G	rs2823130
21_16574455_C_A	-0.0707	0.3182	21	16574455	C	A	rs2403907:16574455:C:A	rs2403907
21_47762932_G_A	0.0946	0.0353	21	47762932	G	A	rs4818836:47762932:G:A	rs4818836
22_19766137_C_T	-0.0367	0.3803	22	19766137	C	T	rs9798754:19766137:C:T	rs9798754
22_29121087_A_G	0.1839	0.004	22	29121087	A	G	rs17879961:29121087:A:G	rs17879961
22_29135543_G_A	0.0654	0.0828	22	29135543	G	A	rs5997390:29135543:G:A	rs5997390
22_29203724_C_T	0.1405	0.0206	22	29203724	C	T	rs34134147:29203724:C:T	rs34134147
22_29551872_A_G	-0.1716	0.9841	22	29551872	A	G	rs132289:29551872:A:G	rs132289
22_38583315_AAAAG_AAAAGAAAG	-0.0471	0.2819	22	38583315	AAAAG	AAAAGAAAG	rs373038216:38583315:AAAAG:AAAAGAAAG
22_39343916_T_A	0.0407	0.2512	22	39343916	T	A	rs5750715:39343916:T:A	rs5750715
22_40904707_CT_C	0.1148	0.1068	22	40904707	CT	C	rs66987842:40904707:CT:C
22_43433100_C_T	-0.06	0.1135	22	43433100	C	T	rs9611990:43433100:C:T	rs9611990
22_45319953_G_A	-0.0134	0.4158	22	45319953	G	A	rs112855987:45319953:G:A
22_46283297_G_A	0.0736	0.1122	22	46283297	G	A	rs28512361:46283297:G:A	rs28512361
3_141112859_CTT_C	0.0551	0.4205	3	141112859	CTT	C	rs34207738:141112859:CTT:C
3_172285237_G_A	0.0422	0.2127	3	172285237	G	A	rs58058861:172285237:G:A	rs58058861
3_189774456_C_T	-0.0478	0.2187	3	189774456	C	T	rs9882792:189774456:C:T	rs9882792
3_27353716_C_A	0.0748	0.5236	3	27353716	C	A	rs552647:27353716:C:A	rs552647
3_27388664_C_G	0.0502	0.2708	3	27388664	C	G	rs62255657:27388664:C:G	rs62255657
3_29294845_C_T	-0.1281	0.016	3	29294845	C	T	rs112476261:29294845:C:T	rs112476261
3_30684907_C_T	0.0592	0.2962	3	30684907	C	T	rs17838698:30684907:C:T	rs17838698
3_46888198_T_C	-0.0806	0.1063	3	46888198	T	C	rs56387622:46888198:T:C	rs56387622
3_4742251_A_G	0.0616	0.3865	3	4742251	A	G	rs6762558:4742251:A:G	rs6762558
3_49709912_C_CT	-0.0367	0.2847	3	49709912	C	CT	3:49709912:C:CT
3_55970777_A_AT	-0.1195	0.0307	3	55970777	A	AT	rs138866686:55970777:A:AT	chr3:55970777:I
3_59373745_C_T	-0.0394	0.4281	3	59373745	C	T	rs2886671:59373745:C:T	rs2886671
3_63887449_T_TTG	0.0648	0.1326	3	63887449	T	TTG	rs147250346:63887449:T:TTG	chr3:63887449:I
3_71620370_T_G	-0.0374	0.6428	3	71620370	T	G	rs9825432:71620370:T:G	rs9825432
3_87037543_A_G	-0.0723	0.0916	3	87037543	A	G	rs13066793:87037543:A:G	rs13066793
3_99403877_G_A	-0.0376	0.4843	3	99403877	G	A	rs639355:99403877:G:A	rs639355
4_106069013_G_T	0.0471	0.2286	4	106069013	G	T	rs62331150:106069013:G:T	rs62331150
4_126752992_A_AAT	-0.0377	0.5123	4	126752992	A	AAT	rs147399132:126752992:A:AAT
4_143467195_C_T	-0.0569	0.1106	4	143467195	C	T	rs56039025:143467195:C:T	rs56039025
4_151218296_CATATTT_C	0.0388	0.6519	4	151218296	CATATTT	C	rs138786872:151218296:CATATTT:C	chr4:151218296:D
4_175842495_G_A	-0.0898	0.1179	4	175842495	G	A	rs28436676:175842495:G:A	rs28436676
4_175847436_C_A	0.0348	0.3424	4	175847436	C	A	rs62334414:175847436:C:A	rs62334414
4_187503758_A_T	0.0357	0.4503	4	187503758	A	T	rs13147907:187503758:A:T	rs13147907
4_38784633_G_T	0.0489	0.2502	4	38784633	G	T	rs10012017:38784633:G:T	rs10012017
4_84370124_TAA_TA	-0.0464	0.5353	4	84370124	TAA	TA	4:84370124:TAA:TA
4_89240476_G_A	0.0352	0.4422	4	89240476	G	A	rs17014016:89240476:G:A	rs17014016
4_92594859_TTCTTTC_T	-0.0407	0.4386	4	92594859	TTCTTTC	T	rs147404208:92594859:TTCTTTC:T
5_104300273_G_T	-0.0487	0.1743	5	104300273	G	T	rs17157372:104300273:G:T	rs17157372
5_122478676_C_A	-0.0386	0.743	5	122478676	C	A	rs335160:122478676:C:A	rs335160
5_122705244_C_T	0.0944	0.0286	5	122705244	C	T	rs1428387:122705244:C:T	rs1428387
5_1279790_C_T	0.0617	0.2575	5	1279790	C	T	rs10069690:1279790:C:T	rs10069690
5_1296255_A_AG	-0.0549	0.3084	5	1296255	A	AG	rs3215401:1296255:A:AG	chr5:1296255:I
5_131640536_A_G	0.0392	0.5477	5	131640536	A	G	rs6860806:131640536:A:G	rs6860806
5_132407058_C_T	-0.0388	0.2467	5	132407058	C	T	rs6596100:132407058:C:T	rs6596100
5_1353077_T_C	0.1552	0.0129	5	1353077	T	C	rs62329727:1353077:T:C	rs62329727
5_158244083_C_T	-0.0677	0.5675	5	158244083	C	T	rs1432679:158244083:C:T	rs1432679
5_16231194_G_C	-0.0426	0.556	5	16231194	G	C	rs17611291:16231194:G:C	rs17611291
5_169591460_T_C	0.0412	0.3393	5	169591460	T	C	rs10074269:169591460:T:C	rs10074269
5_173358154_G_A	0.0365	0.4156	5	173358154	G	A	rs6864691:173358154:G:A	rs6864691
5_176134882_T_C	0.0363	0.5462	5	176134882	T	C	rs4868701:176134882:T:C	rs4868701
5_2777029_G_A	0.0391	0.4168	5	2777029	G	A	rs4866496:2777029:G:A	rs4866496
5_32579616_TCA_T	0.0363	0.485	5	32579616	TCA	T	rs35130031:32579616:TCA:T	chr5:32579616:D
5_345109_T_C	0.084	0.0553	5	345109	T	C	rs116095464:345109:T:C	rs116095464
5_44508264_G_GT	-0.1177	0.125	5	44508264	G	GT	rs58166936:44508264:G:GT	chr5:44508264:I
5_44619502_A_G	-0.1101	0.1561	5	44619502	A	G	rs187108781:44619502:A:G	rs187108781
5_44649944_C_T	0.0492	0.5992	5	44649944	C	T	rs4613718:44649944:C:T	rs4613718
5_44706498_A_G	0.0497	0.2446	5	44706498	A	G	rs10941679:44706498:A:G	rs10941679
5_44853593_G_C	-0.0336	0.3103	5	44853593	G	C	rs17343002:44853593:G:C	rs17343002
5_52679539_C_CA	0.0571	0.1001	5	52679539	C	CA	rs199562199:52679539:C:CA
5_55662540_C_CT	-0.0458	0.3657	5	55662540	C	CT	rs113803968:55662540:C:CT
5_55965167_C_T	0.0394	0.5602	5	55965167	C	T	rs889310:55965167:C:T	rs889310
5_56023083_T_G	0.1366	0.1586	5	56023083	T	G	rs16886165:56023083:T:G	rs16886165
5_56042972_C_T	0.0865	0.0532	5	56042972	C	T	rs76250845:56042972:C:T	rs76250845
5_56045081_T_C	-0.0564	0.1639	5	56045081	T	C	rs11949391:56045081:T:C	rs11949391
5_58241712_C_T	-0.0434	0.5762	5	58241712	C	T	rs113778879:58241712:C:T
5_71965007_G_A	-0.041	0.2542	5	71965007	G	A	rs3010266:71965007:G:A	rs3010266
5_73234583_T_C	-0.0363	0.3192	5	73234583	T	C	rs157557:73234583:T:C	rs157557
5_77155397_GT_G	-0.0408	0.3476	5	77155397	GT	G	rs144028731:77155397:GT:G	chr5:77155397:D
5_79180995_G_GA	0.0328	0.1758	5	79180995	G	GA	rs34525310:79180995:G:GA	chr5:79180995:I
5_81512947_TA_T	-0.0598	0.2484	5	81512947	TA	T	rs146817970:81512947:TA:T	chr5:81512947:D
5_90789470_G_A	-0.0564	0.1578	5	90789470	G	A	rs332529:90789470:G:A	rs332529
6_130341728_C_CT	0.0472	0.7113	6	130341728	C	CT	rs55941023:130341728:C:CT
6_13713366_G_C	-0.0553	0.5671	6	13713366	G	C	rs418053:13713366:G:C	rs418053
6_149595505_T_C	-0.0476	0.206	6	149595505	T	C	rs2121348:149595505:T:C	rs2121348
6_151949806_A_C	0.0703	0.3091	6	151949806	A	C	rs6913578:151949806:A:C	rs6913578
6_151955914_A_G	0.1449	0.0726	6	151955914	A	G	rs60954078:151955914:A:G	rs60954078
6_152022664_CAAAAAAA_C	0.0137	0.613	6	152022664	CAAAAAAA	C	rs57589542:152022664:CAAAAAAA:C
6_152023191_G_A	0.0626	0.3938	6	152023191	G	A	rs851984:152023191:G:A	rs851984
6_152055978_A_T	0.074	0.0622	6	152055978	A	T	rs6904031:152055978:A:T	rs6904031
6_152432902_C_T	0.0649	0.5114	6	152432902	C	T	rs910416:152432902:C:T	rs910416
6_16399557_C_T	-0.0373	0.3313	6	16399557	C	T	rs3819405:16399557:C:T	rs3819405
6_169006947_C_G	-0.0308	0.5186	6	169006947	C	G	rs9364472:169006947:C:G	rs9364472
6_170332621_T_C	0.0373	0.6183	6	170332621	T	C	rs6940159:170332621:T:C	rs6940159
6_18783140_G_A	0.0326	0.6213	6	18783140	G	A	rs12211970:18783140:G:A	rs12211970
6_20537845_CA_C	-0.0391	0.4741	6	20537845	CA	C	6:20537845:CA:C
6_21923810_T_C	-0.0321	0.4321	6	21923810	T	C	rs9358466:21923810:T:C	rs9358466
6_27425644_G_C	-0.0737	0.0825	6	27425644	G	C	rs34196306:27425644:G:C	rs34196306
6_43227141_G_A	-0.064	0.0964	6	43227141	G	A	rs111342015:43227141:G:A	rs111342015
6_82263549_AAT_A	0.0477	0.424	6	82263549	AAT	A	6:82263549:AAT:A
6_85912194_CAA_C	0.0762	0.0621	6	85912194	CAA	C	rs146519950:85912194:CAA:C	chr6:85912194:D
6_87803819_T_C	0.0383	0.2809	6	87803819	T	C	rs73754909:87803819:T:C
7_101552440_G_A	-0.0568	0.1281	7	101552440	G	A	rs71559437:101552440:G:A	rs71559437
7_102481842_T_C	0.0418	0.3429	7	102481842	T	C	rs7800548:102481842:T:C	rs7800548
7_130656911_C_T	-0.0476	0.3747	7	130656911	C	T	rs12706954:130656911:C:T	rs12706954
7_130674481_G_A	0.0416	0.2971	7	130674481	G	A	rs68056147:130674481:G:A	rs68056147
7_139943702_CT_C	0.0582	0.5378	7	139943702	CT	C	rs5887960:139943702:CT:C
7_144048902_G_T	-0.0563	0.2289	7	144048902	G	T	rs62485509:144048902:G:T	rs62485509
7_21940960_A_G	-0.0467	0.3531	7	21940960	A	G	rs7971:21940960:A:G	rs7971
7_25569548_C_T	-0.0486	0.1647	7	25569548	C	T	rs289997:25569548:C:T	rs289997
7_28869017_G_A	-0.0572	0.1069	7	28869017	G	A	rs74765302:28869017:G:A	rs74765302
7_55192256_A_C	-0.0349	0.5492	7	55192256	A	C	rs13244925:55192256:A:C	rs13244925
7_91459189_A_ATT	0.0452	0.3332	7	91459189	A	ATT	rs10644978:91459189:A:ATT
7_94113799_T_C	0.0449	0.2819	7	94113799	T	C	rs17268829:94113799:T:C	rs17268829
7_98005235_G_A	-0.0467	0.1618	7	98005235	G	A	rs4439053:98005235:G:A	rs4439053
7_99948655_T_G	0.042	0.2083	7	99948655	T	G	rs111963714:99948655:T:G
8_102483100_T_C	0.0593	0.0954	8	102483100	T	C	rs62517052:102483100:T:C	rs62517052
8_106358620_A_T	-0.0745	0.1014	8	106358620	A	T	rs12546444:106358620:A:T	rs12546444
8_117209548_A_G	-0.0417	0.6468	8	117209548	A	G	rs13267382:117209548:A:G	rs13267382
8_120862186_A_G	0.0527	0.1342	8	120862186	A	G	rs62526620:120862186:A:G	rs62526620
8_124563705_T_C	0.0477	0.1467	8	124563705	T	C	rs35542655:124563705:T:C	rs35542655
8_124571581_G_A	0.034	0.4177	8	124571581	G	A	rs12541094:124571581:G:A	rs12541094
8_124739913_T_G	0.0466	0.4046	8	124739913	T	G	rs7842619:124739913:T:G	rs7842619
8_128213561_C_CA	-0.043	0.4183	8	128213561	C	CA	rs35961416:128213561:C:CA	chr8:128213561:I
8_128370949_C_G	0.0642	0.4025	8	128370949	C	G	rs12550713:128370949:C:G	rs12550713
8_128372172_A_G	0.0597	0.5422	8	128372172	A	G	rs10096351:128372172:A:G	rs10096351
8_129199566_G_A	0.0615	0.1719	8	129199566	G	A	rs1016578:129199566:G:A	rs1016578
8_143669254_A_G	-0.0346	0.3333	8	143669254	A	G	rs7830152:143669254:A:G	rs7830152
8_170692_T_C	0.0477	0.2236	8	170692	T	C	rs66823261:170692:T:C	rs66823261
8_17787610_CT_C	-0.0377	0.6217	8	17787610	CT	C	rs3988353:17787610:CT:C
8_23447496_A_G	-0.0389	0.6431	8	23447496	A	G	rs1028016:23447496:A:G	rs1028016
8_23663653_C_A	0.0335	0.4048	8	23663653	C	A	rs310295:23663653:C:A	rs310295
8_29509616_A_C	-0.0601	0.6758	8	29509616	A	C	rs9693444:29509616:A:C	rs9693444
8_36858483_A_G	-0.076	0.1773	8	36858483	A	G	rs13365225:36858483:A:G	rs13365225
8_76230943_A_G	0.0755	0.8289	8	76230943	A	G	rs1511243:76230943:A:G	rs1511243
8_76333056_C_T	0.1129	0.0878	8	76333056	C	T	rs72658084:76333056:C:T	rs72658084
8_76378165_G_T	-0.0391	0.3562	8	76378165	G	T	rs1533366:76378165:G:T	rs1533366
9_110303808_TAA_T	0.0797	0.2032	9	110303808	TAA	T	rs60037937:110303808:TAA:T	chr9:110303808:D
9_110837073_A_G	0.1158	0.0627	9	110837073	A	G	rs10816625:110837073:A:G	rs10816625
9_110837176_C_T	0.0653	0.1757	9	110837176	C	T	rs13294895:110837176:C:T	rs13294895
9_110849525_G_T	0.0153	0.5942	9	110849525	G	T	rs7848334:110849525:G:T	rs7848334
9_110885479_C_T	0.0877	0.6183	9	110885479	C	T	rs630965:110885479:C:T	rs630965
9_119313486_A_G	-0.0462	0.409	9	119313486	A	G	rs1895062:119313486:A:G	rs1895062
9_129424719_A_G	-0.0382	0.4583	9	129424719	A	G	rs3861871:129424719:A:G	rs3861871
9_136146597_C_T	0.04	0.271	9	136146597	C	T	9:136146597:C:T	rs550057
9_21964882_CAAAA_C	0.055	0.321	9	21964882	CAAAA	C	rs3057314:21964882:CAAAA:C
9_22041998_C_G	0.0289	0.137	9	22041998	C	G	rs17694493:22041998:C:G	rs17694493
9_36928288_T_C	0.0249	0.5427	9	36928288	T	C	rs4880038:36928288:T:C	rs4880038
9_6880263_A_G	0.0348	0.29	9	6880263	A	G	rs10975870:6880263:A:G	rs10975870
9_87782211_T_C	0.0361	0.5174	9	87782211	T	C	rs665889:87782211:T:C	rs665889
9_98362587_T_C	0.0576	0.0928	9	98362587	T	C	rs10120432:98362587:T:C	rs10120432
a SNP name in format <chromsome>_<position>_<ref>_<alt>.
b weight in the PRS.
c frequency of the alternative allele, based on the BCAC control data.
d SNP positions based on Genome Reference Consortium Human Build 37 (GRCh37).
e reference allele
f alternate allele
