# Supplementary material for: Incorporating alternative Polygenic Risk Scores into the BOADICEA breast cancer risk prediction model
Source: Cancer Epidemiol Biomarkers Prev. Author manuscript; Available in PMC 2023 Mar 7. (PMC9986688; doi:10.1158/1055-9965.EPI-22-0756)
Supplement: Table S4 [file EMS162586-supplement-Table_S4.xlsx]

## Sheet: Supplementary_Table_S4
Supplementary Table S4. SNPs and weights used in the alternative PRS.
BRIDGES		PERSPECTIVE		EASTGLH		PRISMA		eMERGE		DBDS299		WISDOM75		WISDOM128
SNPa	Betab	SNPa	Betab	SNPa	Betab	SNPa	Betab	SNPa	Betab	SNPa	Betab	SNPa	Betab	SNPa	Betab
1_100880328_A_T	0.0373	1_100880328_A_T	0.0373	1_100880328_A_T	0.0373	1_100880328_A_T	0.0373	1_7917076_G_A	-0.0409	1_100880328_A_T	0.0373	1_114448389_C_T	0.0676586	1_18807339_T_C	-0.0582689
1_10566215_A_G	-0.0586	1_10566215_A_G	-0.0586	1_10566215_A_G	-0.0586	1_10566215_A_G	-0.0586	1_10566215_A_G	-0.0586	1_10566215_A_G	-0.0586	1_121280613_A_G	0.0861777	1_41380440_C_T	0.0304592
1_110198129_CAAA_C	0.0458	1_110198129_CAAA_C	0.0458	1_110198129_CAAA_C	0.0458	1_118141492_A_C	0.0452	1_18807339_T_C	-0.0564	1_114445880_G_A	0.0621	1_202187176_G_A	-0.0953102	1_42137311_T_G	-0.0725707
1_114448389_C_T	0.0621	1_114445880_G_A	0.0621	1_114445880_G_A	0.0621	1_120257110_T_C	0.0385	1_41380440_C_T	0.0426	1_118141492_A_C	0.0452	1_204518842_C_A	-0.131028	1_46600917_A_G	0.040822
1_118141492_A_C	0.0452	1_118141492_A_C	0.0452	1_118141492_A_C	0.0452	1_121280613_A_G	0.0881	1_41389220_T_C	0.155	1_120257110_T_C	0.0385	2_19320803_T_C	-0.0953102	1_114448389_C_T	0.0392207
1_120257110_T_C	0.0385	1_120257110_T_C	0.0385	1_120257110_T_C	0.0385	1_149906413_T_C	0.0548	1_46670206_TC_T	0.0447	1_121280613_A_G	0.0881	2_121245122_T_C	0.0953102	1_118230221_T_C	0.0582689
1_121280613_A_G	0.0881	1_121280613_A_G	0.0881	1_121280613_A_G	0.0881	1_155556971_G_A	0.0499	1_51467096_CT_C	0.0374	1_121287994_A_G	-0.0673	2_172972971_G_A	-0.0487902	1_121280613_A_G	0.10436
1_121238279_A_G	-0.0673	1_145604302_C_CT	-0.0399	1_149906413_T_C	0.0548	1_18807339_T_C	-0.0564	1_88156923_G_A	0.0494	1_149906413_T_C	0.0548	2_174212894_G_A	0.0582689	1_145644984_C_T	-0.0304592
1_145604302_C_CT	-0.0399	1_149906413_T_C	0.0548	1_155556971_G_A	0.0499	1_201437832_C_T	0.0917	1_88428199_C_A	-0.0387	1_155556971_G_A	0.0499	2_217905832_A_G	-0.14842	1_155148781_G_A	0.0487902
1_149906413_T_C	0.0548	1_155556971_G_A	0.0499	1_168171052_CA_C	-0.068	1_202184600_C_T	-0.0065	1_100880328_A_T	0.0373	1_168171052_CA_C	-0.068	2_218296508_C_T	0.076961	1_201437832_C_T	0.113329
1_155556971_G_A	0.0499	1_172328767_T_TA	-0.0435	1_172328767_T_TA	-0.0435	1_203770448_T_A	0.0498	1_110198129_CAAA_C	0.0458	1_172328767_T_TA	-0.0435	3_4742276_A_G	0.0676586	1_202187176_G_A	0
1_168171052_CA_C	-0.068	1_18807339_T_C	-0.0564	1_18807339_T_C	-0.0564	1_208076291_G_A	-0.0366	1_114445880_G_A	0.0621	1_18807339_T_C	-0.0564	3_27416013_C_T	0.0953102	1_203766331_A_G	0.0392207
1_172328767_T_TA	-0.0435	1_201437832_C_T	0.0917	1_201437832_C_T	0.0917	1_217053815_T_G	0.0417	1_118141492_A_C	0.0452	1_201437832_C_T	0.0917	3_30682939_G_C	0.0582689	1_204518842_C_A	-0.0198026
1_18807339_T_C	-0.0564	1_202184600_C_T	-0.0065	1_202184600_C_T	-0.0065	1_217220574_G_A	-0.044	1_120257110_T_C	0.0385	1_202184600_C_T	-0.0065	4_106084778_C_T	0.0487902	1_217220574_G_A	-0.0512933
1_201437832_C_T	0.0917	1_203770448_T_A	0.0498	1_203770448_T_A	0.0498	1_220671050_C_T	0.0418	1_121280613_A_G	0.0881	1_203770448_T_A	0.0498	4_175846426_C_A	-0.10436	1_242034263_A_G	0.139762
1_202184600_C_T	-0.0065	1_204502514_T_TTCTGAAACAGGG	-0.0321	1_204502514_T_TTCTGAAACAGGG	-0.0321	1_242034263_A_G	0.1428	1_121287994_A_G	-0.0673	1_204502514_T_TTCTGAAACAGGG	-0.0321	5_1279790_C_T	0.0582689	2_19320803_T_C	-0.0295588
1_203770448_T_A	0.0498	1_208076291_G_A	-0.0366	1_208076291_G_A	-0.0366	1_41380440_C_T	0.0426	1_145604302_C_CT	-0.0399	1_208076291_G_A	-0.0366	5_44662515_C_T	0.157004	2_25129473_A_G	-0.040822
1_204502514_T_TTCTGAAACAGGG	-0.0321	1_217053815_T_G	0.0417	1_217053815_T_G	0.0417	1_41389220_T_C	0.155	1_149906413_T_C	0.0548	1_217053815_T_G	0.0417	5_44706498_A_G	0.122218	2_29120733_C_T	-0.00995033
1_208076291_G_A	-0.0366	1_217220574_G_A	-0.044	1_217220574_G_A	-0.044	1_7917076_G_A	-0.0409	1_155556971_G_A	0.0499	1_217220574_G_A	-0.044	5_56031884_C_A	-0.113329	2_121245122_T_C	0.0943107
1_217053815_T_G	0.0417	1_220671050_C_T	0.0418	1_220671050_C_T	0.0418	1_88156923_G_A	0.0494	1_168171052_CA_C	-0.068	1_220671050_C_T	0.0418	5_58184061_T_C	0.0487902	2_172972971_G_A	-0.0512933
1_217220574_G_A	-0.044	1_242034263_A_G	0.1428	1_242034263_A_G	0.1428	1_88428199_C_A	-0.0387	1_172328767_T_TA	-0.0435	1_242034263_A_G	0.1428	5_58337481_T_G	-0.0861777	2_174212894_G_A	0.0512933
1_220671050_C_T	0.0418	1_41380440_C_T	0.0426	1_41380440_C_T	0.0426	10_114777670_C_T	0.0472	1_201437832_C_T	0.0917	1_41380440_C_T	0.0426	5_158244083_C_T	-0.0676586	2_217920769_G_T	-0.116534
1_242034263_A_G	0.1428	1_41389220_T_C	0.155	1_41389220_T_C	0.155	10_115128491_T_C	-0.0592	1_202184600_C_T	-0.0065	1_41389220_T_C	0.155	6_1318878_C_T	0.0582689	2_218296508_C_T	0.0582689
1_41380440_C_T	0.0426	1_46670206_TC_T	0.0447	1_46670206_TC_T	0.0447	10_123095186_A_G	-0.0538	1_203770448_T_A	0.0498	1_46670206_TC_T	0.0447	6_13722523_G_A	-0.0487902	3_4742276_A_G	0.0487902
1_41389220_T_C	0.155	1_51467096_CT_C	0.0374	1_51467096_CT_C	0.0374	10_123340107_A_G	0.1508	1_204502514_T_TTCTGAAACAGGG	-0.0321	1_51467096_CT_C	0.0374	6_82193109_T_C	0.0487902	3_27416013_C_T	0.10436
1_46670206_TC_T	0.0447	1_7917076_G_A	-0.0409	1_7917076_G_A	-0.0409	10_123349324_A_T	-0.2609	1_208076291_G_A	-0.0366	1_7917076_G_A	-0.0409	6_151914113_G_A	0.14842	3_30682939_G_C	0.0487902
1_51467096_CT_C	0.0374	1_88156923_G_A	0.0494	1_88156923_G_A	0.0494	10_13892298_G_A	0.0371	1_217053815_T_G	0.0417	1_88156923_G_A	0.0494	6_151948366_G_A	0.139762	3_46866866_G_A	-0.0833816
1_7917076_G_A	-0.0409	1_88428199_C_A	-0.0387	1_88428199_C_A	-0.0387	10_22032942_A_G	-0.058	1_217220574_G_A	-0.044	1_88428199_C_A	-0.0387	6_151987357_G_T	0.165514	3_63967900_A_G	0.0487902
1_88156923_G_A	0.0494	10_114777670_C_T	0.0472	10_114777670_C_T	0.0472	10_22861490_A_C	0.0875	1_220671050_C_T	0.0418	10_114777670_C_T	0.0472	7_144074929_G_A	-0.0582689	3_87037543_A_G	-0.0618754
1_88428199_C_A	-0.0387	10_115128491_T_C	-0.0592	10_115128491_T_C	-0.0592	10_5794652_A_G	0.047	1_242034263_A_G	0.1428	10_115128491_T_C	-0.0592	8_29509616_A_C	-0.0676586	3_99723580_G_T	0.0582689
10_114777670_C_T	0.0472	10_123095209_G_A	-0.0538	10_123095209_G_A	-0.0538	10_64299890_A_G	-0.1345	2_19315675_T_A	-0.0331	10_123095209_G_A	-0.0538	8_76230301_G_T	0.0953102	4_89243818_C_T	0.0392207
10_115128491_T_C	-0.0592	10_123340107_A_G	0.1508	10_123340107_A_G	0.1508	10_64819996_G_T	0.0472	2_25129473_A_G	-0.0427	10_123340107_A_G	0.1508	8_76417937_A_G	0.122218	4_106084778_C_T	0.0392207
10_123095209_G_A	-0.0538	10_123340431_GC_G	-0.2408	10_123340431_GC_G	-0.2408	10_71335802_G_A	-0.0404	2_29179452_G_C	-0.0066	10_123340431_GC_G	-0.2408	8_128355618_A_G	0.0861777	4_175846426_C_A	-0.0943107
10_123340107_A_G	0.1508	10_123349324_A_T	-0.2609	10_123349324_A_T	-0.2609	10_80851257_G_T	-0.0805	2_29615233_T_C	-0.0427	10_123349324_A_T	-0.2609	8_128387852_T_C	-0.14842	5_1279790_C_T	0.0582689
10_123340431_GC_G	-0.2408	10_13892298_G_A	0.0371	10_13892298_G_A	0.0371	10_80886726_A_G	0.0762	2_39699510_C_CT	-0.0402	10_13892298_G_A	0.0371	8_129194641_C_T	0.0676586	5_1296255_A_AG	-0.0725707
10_123349324_A_T	-0.2609	10_22032942_A_G	-0.058	10_22032942_A_G	-0.058	11_103618027_A_G	0.0147	2_70172587_G_A	-0.0412	10_22032942_A_G	-0.058	9_22062134_G_T	0.0582689	5_16187528_G_T	-0.0100503
10_13892298_G_A	0.0371	10_22477776_ACC_A	0.1687	10_22477776_ACC_A	0.1687	11_108341554_C_A	-0.0022	2_88358825_G_C	0.0473	10_22477776_ACC_A	0.1687	9_110306115_C_A	0.0582689	5_32567732_C_T	0.0198026
10_22032942_A_G	-0.058	10_22861490_A_C	0.0875	10_22861490_A_C	0.0875	11_111696440_T_C	-0.0396	2_121058254_A_G	-0.0334	10_22861490_A_C	0.0875	9_110888478_G_T	0.113329	5_44706498_A_G	0.139762
10_22477776_ACC_A	0.1687	10_38523626_C_A	0.0404	10_38523626_C_A	0.0404	11_116727936_A_T	-0.0423	2_121089731_T_C	-0.0427	10_38523626_C_A	0.0404	10_5886734_C_T	-0.0582689	5_49641645_T_C	-0.0725707
10_22861490_A_C	0.0875	10_5794652_A_G	0.047	10_5794652_A_G	0.047	11_122966626_A_G	-0.0383	2_121159205_G_A	-0.044	10_5794652_A_G	0.047	10_22032942_A_G	-0.0676586	5_56053723_A_T	0.165514
10_38523626_C_A	0.0404	10_64299890_A_G	-0.1345	10_64299890_A_G	-0.1345	11_129247916_A_T	-0.0543	2_121246568_T_C	0.0992	10_64299890_A_G	-0.1345	10_22315843_A_C	0.231112	5_58184061_T_C	0.0295588
10_5794652_A_G	0.047	10_64819996_G_T	0.0472	10_64819996_G_T	0.0472	11_129461016_A_G	0.0453	2_172974566_C_G	-0.0473	10_64819996_G_T	0.0472	10_64251977_C_T	0.113329	5_58337481_T_G	-0.040822
10_64299890_A_G	-0.1345	10_71335574_C_T	-0.0404	10_71335574_C_T	-0.0404	11_18664241_T_G	0.0461	2_174212910_A_G	0.0593	10_71335574_C_T	-0.0404	10_64278682_G_A	-0.14842	5_90732225_C_T	-0.0618754
10_64819996_G_T	0.0472	10_80851257_G_T	-0.0805	10_80851257_G_T	-0.0805	11_1895708_C_A	-0.0762	2_192381934_C_T	0.0316	10_80851257_G_T	-0.0805	10_80841148_T_C	-0.076961	5_158244083_C_T	-0.076961
10_71335574_C_T	-0.0404	10_80886726_A_G	0.0762	10_80886726_A_G	0.0762	11_42844441_C_T	-0.0336	2_202204741_T_C	-0.0492	10_80886726_A_G	0.0762	10_114773927_A_G	0.0582689	5_169591487_G_T	0.0487902
10_80851257_G_T	-0.0805	10_95292187_CAA_C	-0.0512	10_95292187_CAA_C	-0.0512	11_433617_T_C	-0.0437	2_217920769_G_T	-0.1318	10_95292187_CAA_C	-0.0512	10_123093901_C_T	-0.0487902	6_1318878_C_T	0
10_80886726_A_G	0.0762	11_103614438_T_G	0.0147	11_103614438_T_G	0.0147	11_44368892_G_A	0.0374	2_217955896_GA_G	-0.2016	11_103614438_T_G	0.0147	10_123337335_A_G	-0.239017	6_10456706_C_A	0
10_95292187_CAA_C	-0.0512	11_108311655_T_C	-0.0022	11_111696440_T_C	-0.0396	11_46318032_C_G	-0.0748	2_218292158_C_G	-0.0757	11_108267402_C_CA	-0.0022	11_1909006_T_C	0.0676586	6_13722523_G_A	-0.0392207
11_108288808_G_T	-0.0022	11_116727936_A_T	-0.0423	11_116727936_A_T	-0.0423	11_65553492_C_A	0.0425	2_218714845_G_A	-0.0431	11_111696440_T_C	-0.0396	11_65583066_G_T	-0.0487902	6_16399557_C_T	-0.040822
11_111696440_T_C	-0.0396	11_122966626_A_G	-0.0383	11_122966626_A_G	-0.0383	11_65571855_A_G	-0.0347	2_241388857_C_A	-0.1232	11_116727936_A_T	-0.0423	11_69328764_C_T	0.19062	6_20621238_T_C	-0.0392207
11_116727936_A_T	-0.0423	11_129247916_A_T	-0.0543	11_129243417_T_G	-0.0543	11_69328130_A_T	-0.0423	3_4742251_A_G	0.0616	11_122966626_A_G	-0.0383	11_129461171_T_C	0.0487902	6_26680698_G_A	-0.0833816
11_122966626_A_G	-0.0383	11_129461016_A_G	0.0453	11_129461016_A_G	0.0453	11_69330983_G_A	0.1022	3_27353716_C_A	0.0748	11_129243417_T_G	-0.0543	12_14413931_G_C	0.0487902	6_82128386_T_C	0.0198026
11_129243417_T_G	-0.0543	11_18664241_T_G	0.0461	11_18664241_T_G	0.0461	11_69331418_C_T	0.1782	3_27388664_C_G	0.0502	11_129461016_A_G	0.0453	12_28155080_A_G	-0.14842	6_130349119_C_T	0.0618754
11_129461016_A_G	0.0453	11_1895708_C_A	-0.0762	11_1895708_C_A	-0.0762	11_803017_A_G	0.0457	3_29294845_C_T	-0.1281	11_18664241_T_G	0.0461	12_96027759_A_G	-0.0953102	6_149608874_G_A	-0.040822
11_18664241_T_G	0.0461	11_42844441_C_T	-0.0336	11_42844441_C_T	-0.0336	12_103097887_C_T	0.0546	3_30684907_C_T	0.0592	11_42844441_C_T	-0.0336	12_115836522_A_G	-0.0861777	6_151948366_G_A	0.0861777
11_1895708_C_A	-0.0762	11_433617_T_C	-0.0437	11_433617_T_C	-0.0437	12_111600134_G_T	-0.0442	3_46888198_T_C	-0.0806	11_433617_T_C	-0.0437	14_37132769_G_A	-0.076961	6_151951220_A_G	0.181488
11_42844441_C_T	-0.0336	11_44368892_G_A	0.0374	11_44368892_G_A	0.0374	12_115108136_T_C	0.0465	3_49709912_C_CT	-0.0367	11_44368892_G_A	0.0374	14_68660428_T_C	-0.076961	7_21940960_A_G	-0.040822
11_433617_T_C	-0.0437	11_46318032_C_G	-0.0748	11_46318032_C_G	-0.0748	12_115796577_A_G	-0.0428	3_55970777_A_AT	-0.1195	11_46318032_C_G	-0.0748	14_69034682_C_T	-0.0861777	7_28356889_T_C	0.0487902
11_44368892_G_A	0.0374	11_65553492_C_A	0.0425	11_65553492_C_A	0.0425	12_115835836_T_C	-0.0813	3_59373745_C_T	-0.0394	11_65553492_C_A	0.0425	14_91841069_A_G	0.0582689	7_91630620_G_T	0.0295588
11_46318032_C_G	-0.0748	11_65571855_A_G	-0.0347	11_69328130_A_T	-0.0423	12_120832146_C_T	0.0516	3_63887449_T_TTG	0.0648	11_65572431_G_A	-0.0347	16_52586341_A_G	-0.215111	7_94113799_T_C	0.0487902
11_65553492_C_A	0.0425	11_69328130_A_T	-0.0423	11_69330983_G_A	0.1022	12_14413931_G_C	0.0484	3_71620370_T_G	-0.0374	11_69328130_A_T	-0.0423	16_52635164_G_A	0.139762	7_130667121_C_T	-0.0304592
11_65571855_A_G	-0.0347	11_69330983_G_A	0.1022	11_69331418_C_T	0.1782	12_28149568_C_T	-0.062	3_87037543_A_G	-0.0723	11_69330983_G_A	0.1022	16_53813367_T_G	-0.076961	7_144074929_G_A	-0.040822
11_69328130_A_T	-0.0423	11_69331418_C_T	0.1782	11_803017_A_G	0.0457	12_28174817_C_T	-0.0856	3_99403877_G_A	-0.0376	11_69331418_C_T	0.1782	16_53855291_A_T	-0.10436	8_29509616_A_C	-0.0582689
11_69330983_G_A	0.1022	11_803017_A_G	0.0457	12_103097887_C_T	0.0546	12_293626_A_G	0.0401	3_141112859_CTT_C	0.0551	11_803017_A_G	0.0457	16_80650805_A_G	0.076961	8_36858483_A_G	-0.0943107
11_69331418_C_T	0.1782	12_103097887_C_T	0.0546	12_111600134_G_T	-0.0442	12_57146069_T_G	-0.0579	3_172285237_G_A	0.0422	12_103097887_C_T	0.0546	17_53056471_G_A	-0.0582689	8_76230301_G_T	0.0618754
11_803017_A_G	0.0457	12_111600134_G_T	-0.0442	12_115108136_T_C	0.0465	12_70798355_A_T	0.0469	3_189774456_C_T	-0.0478	12_111600134_G_T	-0.0442	18_24337424_C_G	0.0487902	8_76417937_A_G	0.0953102
12_103097887_C_T	0.0546	12_115108136_T_C	0.0465	12_115796577_A_G	-0.0428	12_85004551_C_T	0.0348	4_38784633_G_T	0.0489	12_115108136_T_C	0.0465	18_24570667_T_G	-0.0392207	8_102478959_A_T	-0.0487902
12_111600134_G_T	-0.0442	12_115796577_A_G	-0.0428	12_115835836_T_C	-0.0813	12_96027759_A_G	-0.0867	4_84370124_TAA_TA	-0.0464	12_115796577_A_G	-0.0428	19_17389704_G_A	0.0861777	8_106358620_A_T	-0.0725707
12_115108136_T_C	0.0465	12_115835836_T_C	-0.0813	12_120832146_C_T	0.0516	13_32839990_G_A	0.0424	4_89240476_G_A	0.0352	12_115835836_T_C	-0.0813	19_18571141_A_G	-0.076961	8_117209548_A_G	-0.0295588
12_115796577_A_G	-0.0428	12_120832146_C_T	0.0516	12_14413931_G_C	0.0484	13_32972626_A_T	0.2687	4_92594859_TTCTTTC_T	-0.0407	12_120832146_C_T	0.0516	19_44286513_A_G	-0.0582689	8_124610166_G_A	0.076961
12_115835836_T_C	-0.0813	12_14413931_G_C	0.0484	12_28149568_C_T	-0.062	13_43501356_A_G	0.0517	4_106069013_G_T	0.0471	12_14413931_G_C	0.0484	20_32588095_T_C	-0.0953102	8_128355618_A_G	0.10436
12_120832146_C_T	0.0516	12_28149568_C_T	-0.062	12_28174817_C_T	-0.0856	13_73806982_T_C	0.0345	4_126752992_A_AAT	-0.0377	12_28174817_C_T	-0.0856	21_16520832_G_A	-0.0861777	8_129194641_C_T	0.0487902
12_14413931_G_C	0.0484	12_28174817_C_T	-0.0856	12_28347382_C_T	-0.0521	13_73960952_A_G	0.0399	4_143467195_C_T	-0.0569	12_28347382_C_T	-0.0521	22_29621477_C_T	-0.113329	9_22062134_G_T	0.0676586
12_28149568_C_T	-0.062	12_28347382_C_T	-0.0521	12_29140260_G_A	0.0647	14_37128564_C_A	-0.0733	4_151218296_CATATTT_C	0.0388	12_29140260_G_A	0.0647	22_40876234_T_C	0.113329	9_110306115_C_A	0.0582689
12_28174817_C_T	-0.0856	12_29140260_G_A	0.0647	12_57146069_T_G	-0.0579	14_37228504_C_T	0.039	4_175842495_G_A	-0.0898	12_293626_A_G	0.0401			9_110888478_G_T	0.105361
12_28347382_C_T	-0.0521	12_293626_A_G	0.0401	12_70798355_A_T	0.0469	14_68660428_T_C	-0.0474	4_175847436_C_A	0.0348	12_57146069_T_G	-0.0579			9_119313486_A_G	-0.0618754
12_29140260_G_A	0.0647	12_70798355_A_T	0.0469	12_83064195_G_GA	0.0671	14_68979835_T_C	-0.0911	4_187503758_A_T	0.0357	12_70798355_A_T	0.0469			9_129396434_G_A	-0.0295588
12_57146069_T_G	-0.0579	12_83064195_G_GA	0.0671	12_85004551_C_T	0.0348	14_91841069_A_G	0.0513	5_1279790_C_T	0.0617	12_83064195_G_GA	0.0671			10_5886734_C_T	-0.0202027
12_70798355_A_T	0.0469	12_85002628_C_T	0.0348	12_96027759_A_G	-0.0867	14_93070286_C_T	-0.0577	5_1296255_A_AG	-0.0549	12_85004551_C_T	0.0348			10_22032942_A_G	-0.0487902
12_83064195_G_GA	0.0671	12_96027759_A_G	-0.0867	13_32839990_G_A	0.0424	15_100905253_T_C	-0.0608	5_1353077_T_C	0.1552	12_96027759_A_G	-0.0867			10_22315843_A_C	0.113329
12_85004551_C_T	0.0348	13_32839990_G_A	0.0424	13_32972626_A_T	0.2687	15_46680811_C_A	-0.1973	5_2777029_G_A	0.0391	13_32839990_G_A	0.0424			10_64278682_G_A	-0.150823
12_96027759_A_G	-0.0867	13_32972626_A_T	0.2687	13_43501356_A_G	0.0517	15_50694306_A_G	-0.0417	5_16231194_G_C	-0.0426	13_32972626_A_T	0.2687			10_80841148_T_C	-0.0676586
13_32839990_G_A	0.0424	13_43501356_A_G	0.0517	13_73806982_T_C	0.0345	15_66630569_G_A	-0.0369	5_32579616_TCA_T	0.0363	13_73806982_T_C	0.0345			10_114773927_A_G	0.0295588
13_32972626_A_T	0.2687	13_73806982_T_C	0.0345	13_73960952_A_G	0.0399	15_67457698_A_G	0.0782	5_44508264_G_GT	-0.1177	13_73960952_A_G	0.0399			10_123093901_C_T	-0.040822
13_43501356_A_G	0.0517	13_73960952_A_G	0.0399	14_37128564_C_A	-0.0733	15_75755467_C_T	-0.0413	5_44619502_A_G	-0.1101	14_105213978_T_G	0.0399			10_123337335_A_G	-0.239017
13_73806982_T_C	0.0345	14_105213978_T_G	0.0399	14_37228504_C_T	0.039	15_91512267_G_T	-0.0589	5_44649944_C_T	0.0492	14_37128564_C_A	-0.0733			11_803017_A_G	0.040822
13_73960952_A_G	0.0399	14_37128564_C_A	-0.0733	14_68660428_T_C	-0.0474	16_10706580_G_A	-0.074	5_44706498_A_G	0.0497	14_37228504_C_T	0.039			11_1909006_T_C	0.0487902
14_105213978_T_G	0.0399	14_37228504_C_T	0.039	14_68979835_T_C	-0.0911	16_23005993_G_A	0.1218	5_44853593_G_C	-0.0336	14_68660428_T_C	-0.0474			11_65583066_G_T	-0.0304592
14_37128564_C_A	-0.0733	14_68660428_T_C	-0.0474	14_91751788_TC_T	0.038	16_52538040_T_C	0.1147	5_52679539_C_CA	0.0571	14_91751788_TC_T	0.038			11_69331642_C_G	0.19062
14_37228504_C_T	0.039	14_68979835_T_C	-0.0911	14_91841069_A_G	0.0513	16_52599188_C_T	0.107	5_55662540_C_CT	-0.0458	14_91841069_A_G	0.0513			11_129461171_T_C	0.040822
14_68660428_T_C	-0.0474	14_91841069_A_G	0.0513	14_93070286_C_T	-0.0577	16_53809123_C_T	-0.0704	5_55965167_C_T	0.0394	14_93070286_C_T	-0.0577			12_14413931_G_C	0.0582689
14_68979835_T_C	-0.0911	14_93070286_C_T	-0.0577	15_46680811_C_A	-0.1973	16_53861139_C_T	-0.0338	5_56023083_T_G	0.1366	15_100905819_A_C	-0.0608			12_96027759_A_G	-0.0943107
14_91751788_TC_T	0.038	15_100905819_A_C	-0.0608	15_50694306_A_G	-0.0417	16_53861592_G_A	-0.0337	5_56042972_C_T	0.0865	15_46680811_C_A	-0.1973			12_115836522_A_G	-0.0833816
14_91841069_A_G	0.0513	15_46680811_C_A	-0.1973	15_66630569_G_A	-0.0369	16_54682064_G_A	0.0477	5_56045081_T_C	-0.0564	15_50694306_A_G	-0.0417			12_120832146_C_T	0.0487902
14_93070286_C_T	-0.0577	15_50694306_A_G	-0.0417	15_67457698_A_G	0.0782	16_6964339_T_C	0.0354	5_58241712_C_T	-0.0434	15_66630569_G_A	-0.0369			13_32972626_A_T	0.300105
15_100905819_A_C	-0.0608	15_66630569_G_A	-0.0369	15_75755467_C_T	-0.0413	16_80648296_A_G	0.0839	5_71965007_G_A	-0.041	15_67457698_A_G	0.0782			14_37132769_G_A	-0.0725707
15_46678227_C_T	-0.1973	15_67457698_A_G	0.0782	15_91512267_G_T	-0.0589	16_85145977_T_C	-0.0211	5_73234583_T_C	-0.0363	15_75750383_T_C	-0.0413			14_68660428_T_C	-0.0582689
15_50694306_A_G	-0.0417	15_75750383_T_C	-0.0413	16_10706580_G_A	-0.074	16_87086492_T_C	-0.0469	5_77155397_GT_G	-0.0408	15_91512267_G_T	-0.0589			14_69034682_C_T	-0.0943107
15_66630569_G_A	-0.0369	15_91512267_G_T	-0.0589	16_23007047_G_T	0.1218	17_29166302_A_G	-0.0568	5_79180995_G_GA	0.0328	16_10706580_G_A	-0.074			14_91841069_A_G	0.0295588
15_67457698_A_G	0.0782	16_10706580_G_A	-0.074	16_4008542_CAAAAA_C	-0.0329	17_39251123_T_C	0.0799	5_81512947_TA_T	-0.0598	16_23007047_G_T	0.1218			14_93104072_T_C	-0.040822
15_75750969_G_A	-0.0413	16_23007047_G_T	0.1218	16_4106788_C_A	-0.03	17_40127060_T_C	0.0174	5_90789470_G_A	-0.0564	16_4008542_CAAAAA_C	-0.0329			15_91512067_G_A	-0.0618754
15_91512267_G_T	-0.0589	16_4008542_CAAAAA_C	-0.0329	16_52538825_C_A	0.1147	17_40485239_G_T	-0.0571	5_104300273_G_T	-0.0487	16_4106788_C_A	-0.03			16_52599188_C_T	0.207014
16_10706580_G_A	-0.074	16_4106788_C_A	-0.03	16_52599188_C_T	0.107	17_40744470_G_A	0.2017	5_122478676_C_A	-0.0386	16_52538825_C_A	0.1147			16_53813367_T_G	-0.0512933
16_23007047_G_T	0.1218	16_52538825_C_A	0.1147	16_53809123_C_T	-0.0704	17_53209774_A_C	-0.0793	5_122705244_C_T	0.0944	16_52599188_C_T	0.107			16_53855291_A_T	-0.0295588
16_4008542_CAAAAA_C	-0.0329	16_52599188_C_T	0.107	16_53861139_C_T	-0.0338	17_77781725_A_G	-0.0401	5_131640536_A_G	0.0392	16_53809123_C_T	-0.0704			16_54682064_G_A	0.0487902
16_4106788_C_A	-0.03	16_53809123_C_T	-0.0704	16_53861592_G_A	-0.0337	18_11696613_C_T	-0.0381	5_132407058_C_T	-0.0388	16_53861139_C_T	-0.0338			16_80650805_A_G	0.0676586
16_52538825_C_A	0.1147	16_53861139_C_T	-0.0338	16_54682064_G_A	0.0477	18_20634253_C_T	-0.0415	5_158244083_C_T	-0.0677	16_54682064_G_A	0.0477			16_87085237_C_A	-0.040822
16_52599188_C_T	0.107	16_53861592_G_A	-0.0337	16_6963972_C_G	0.0354	18_24125857_T_C	0.0346	5_169591460_T_C	0.0412	16_6963972_C_G	0.0354			17_40836389_C_T	0.182322
16_53809123_C_T	-0.0704	16_54682064_G_A	0.0477	16_80648296_A_G	0.0839	18_24337424_C_G	0.0455	5_173358154_G_A	0.0365	16_80648296_A_G	0.0839			17_77781725_A_G	-0.0295588
16_53861139_C_T	-0.0338	16_6963972_C_G	0.0354	16_85145977_T_C	-0.0211	18_25407513_C_G	0.0399	5_176134882_T_C	0.0363	16_85145977_T_C	-0.0211			18_24337424_C_G	0.0304592
16_53861592_G_A	-0.0337	16_80648296_A_G	0.0839	16_87086492_T_C	-0.0469	18_29981526_G_A	-0.1058	6_13713366_G_C	-0.0553	17_29168077_G_T	-0.0568			18_24570667_T_G	-0.0512933
16_54682064_G_A	0.0477	16_85145977_T_C	-0.0211	17_29168077_G_T	-0.0568	18_42411803_G_C	-0.0877	6_16399557_C_T	-0.0373	17_39251123_T_C	0.0799			18_42399590_A_G	-0.0833816
16_6963972_C_G	0.0354	16_87086492_T_C	-0.0469	17_39251123_T_C	0.0799	18_42888797_T_C	-0.0542	6_18783140_G_A	0.0326	17_40127060_T_C	0.0174			19_13158277_T_C	0.0861777
16_80648296_A_G	0.0839	17_29168077_G_T	-0.0568	17_40127060_T_C	0.0174	19_13249921_G_T	0.0956	6_20537845_CA_C	-0.0391	17_40485239_G_T	-0.0571			19_13954571_G_A	-0.0304592
16_85145977_T_C	-0.0211	17_40127060_T_C	0.0174	17_40485239_G_T	-0.0571	19_17393925_C_A	0.0378	6_21923810_T_C	-0.0321	17_40744470_G_A	0.2017			19_17401404_C_G	0.0295588
16_87086492_T_C	-0.0469	17_40485239_G_T	-0.0571	17_40744470_G_A	0.2017	19_18569492_C_T	-0.0719	6_27425644_G_C	-0.0737	17_43212339_C_CT	0.0438			19_18571141_A_G	-0.0725707
17_29168077_G_T	-0.0568	17_40744470_G_A	0.2017	17_43212339_C_CT	0.0438	19_19530270_G_A	0.0437	6_43227141_G_A	-0.064	17_44283858_G_A	-0.054			19_19545696_G_A	0.0392207
17_39251123_T_C	0.0799	17_43204591_A_T	0.0438	17_44283858_G_A	-0.054	19_44283031_T_C	0.0619	6_82263549_AAT_A	0.0477	17_53209774_A_C	-0.0793			19_44286513_A_G	-0.0487902
17_40127060_T_C	0.0174	17_44283858_G_A	-0.054	17_53209774_A_C	-0.0793	19_55819845_C_T	-0.0359	6_85912194_CAA_C	0.0762	17_77781725_A_G	-0.0401			20_5948227_G_A	0.0953102
17_40485239_G_T	-0.0571	17_53209774_A_C	-0.0793	17_77781725_A_G	-0.0401	2_121058254_A_G	-0.0334	6_87803819_T_C	0.0383	18_11696613_C_T	-0.0381			20_32588095_T_C	0
17_40744470_G_A	0.2017	17_77781725_A_G	-0.0401	18_11696613_C_T	-0.0381	2_121089731_T_C	-0.0427	6_130341728_C_CT	0.0472	18_20634253_C_T	-0.0415			21_16520832_G_A	-0.0618754
17_43212339_C_CT	0.0438	18_11696613_C_T	-0.0381	18_20634253_C_T	-0.0415	2_121159205_G_A	-0.044	6_149595505_T_C	-0.0476	18_24125857_T_C	0.0346			22_29121087_A_G	0.231112
17_44283858_G_A	-0.054	18_20634253_C_T	-0.0415	18_24125857_T_C	0.0346	2_121246568_T_C	0.0992	6_151949806_A_C	0.0703	18_24337424_C_G	0.0455			22_29621477_C_T	-0.0392207
17_53205917_A_G	-0.0793	18_24125857_T_C	0.0346	18_24337424_C_G	0.0455	2_172974566_C_G	-0.0473	6_151958612_G_T	0.1449	18_24518050_AT_A	-0.0599			22_38568833_C_G	-0.0512933
17_77781725_A_G	-0.0401	18_24337424_C_G	0.0455	18_24518050_AT_A	-0.0599	2_174212910_A_G	0.0593	6_152022664_CAAAAAAA_C	0.0137	18_25407513_C_G	0.0399			22_40876234_T_C	0.113329
18_11696613_C_T	-0.0381	18_24518050_AT_A	-0.0599	18_25407513_C_G	0.0399	2_192381934_C_T	0.0316	6_152023191_G_A	0.0626	18_29981526_G_A	-0.1058			22_42038786_C_T	0.0582689
18_20634253_C_T	-0.0415	18_25407513_C_G	0.0399	18_29981526_G_A	-0.1058	2_19315675_T_A	-0.0331	6_152055978_A_T	0.074	18_42411803_G_C	-0.0877
18_24125857_T_C	0.0346	18_29981526_G_A	-0.1058	18_42411803_G_C	-0.0877	2_202204741_T_C	-0.0492	6_152432902_C_T	0.0649	18_42888797_T_C	-0.0542
18_24337424_C_G	0.0455	18_42411803_G_C	-0.0877	18_42888797_T_C	-0.0542	2_217920769_G_T	-0.1318	6_169006947_C_G	-0.0308	19_13249921_G_T	0.0956
18_24518050_AT_A	-0.0599	18_42888797_T_C	-0.0542	19_13249921_G_T	0.0956	2_218714845_G_A	-0.0431	6_170332621_T_C	0.0373	19_17393925_C_A	0.0378
18_25407513_C_G	0.0399	19_13249921_G_T	0.0956	19_17393925_C_A	0.0378	2_241388857_C_A	-0.1232	7_21940960_A_G	-0.0467	19_18569492_C_T	-0.0719
18_29981526_G_A	-0.1058	19_17393925_C_A	0.0378	19_18569492_C_T	-0.0719	2_25127394_A_G	-0.0427	7_25569548_C_T	-0.0486	19_19517054_C_CGGGCG	0.0437
18_42411803_G_C	-0.0877	19_18569492_C_T	-0.0719	19_19517054_C_CGGGCG	0.0437	2_29179452_G_C	-0.0066	7_28869017_G_A	-0.0572	19_44283031_T_C	0.0619
18_42888797_T_C	-0.0542	19_19517054_C_CGGGCG	0.0437	19_44283031_T_C	0.0619	2_29615233_T_C	-0.0427	7_55192256_A_C	-0.0349	19_46166073_T_C	-0.036
19_13249921_G_T	0.0956	19_44283031_T_C	0.0619	19_46166073_T_C	-0.036	2_70172587_G_A	-0.0412	7_91459189_A_ATT	0.0452	19_55816678_C_T	-0.0359
19_17393925_C_A	0.0378	19_55816678_C_T	-0.0359	19_55816678_C_T	-0.0359	2_88357359_C_T	0.0473	7_94113799_T_C	0.0449	2_10138983_T_C	0.0603
19_18569492_C_T	-0.0719	2_121058254_A_G	-0.0334	2_10138983_T_C	0.0603	20_11379842_T_C	0.0844	7_98005235_G_A	-0.0467	2_121058254_A_G	-0.0334
19_19517054_C_CGGGCG	0.0437	2_121089731_T_C	-0.0427	2_121058254_A_G	-0.0334	20_41613706_C_G	0.0315	7_101552440_G_A	-0.0568	2_121089731_T_C	-0.0427
19_44283031_T_C	0.0619	2_121159205_G_A	-0.044	2_121089731_T_C	-0.0427	20_52296849_G_A	0.044	7_102481842_T_C	0.0418	2_121159205_G_A	-0.044
19_46166073_T_C	-0.036	2_121246568_T_C	0.0992	2_121159205_G_A	-0.044	20_5948227_G_A	0.076	7_130656911_C_T	-0.0476	2_172974566_C_G	-0.0473
19_55816678_C_T	-0.0359	2_172974566_C_G	-0.0473	2_121246568_T_C	0.0992	21_16364756_T_G	0.0646	7_130674481_G_A	0.0416	2_174212910_A_G	0.0593
2_121058254_A_G	-0.0334	2_174212910_A_G	0.0593	2_172974566_C_G	-0.0473	21_16566350_A_G	0.0595	7_139943702_CT_C	0.0582	2_192381934_C_T	0.0316
2_121089731_T_C	-0.0427	2_192381934_C_T	0.0316	2_174212910_A_G	0.0593	21_16574455_C_A	-0.0707	7_144048902_G_T	-0.0563	2_19315675_T_A	-0.0331
2_121159205_G_A	-0.044	2_19315675_T_A	-0.0331	2_192381934_C_T	0.0316	21_47762932_G_A	0.0946	8_170692_T_C	0.0477	2_202204741_T_C	-0.0492
2_121246568_T_C	0.0992	2_202204741_T_C	-0.0492	2_19315675_T_A	-0.0331	22_29121087_A_G	0.1839	8_17787610_CT_C	-0.0377	2_217920769_G_T	-0.1318
2_172974566_C_G	-0.0473	2_217920769_G_T	-0.1318	2_202204741_T_C	-0.0492	22_29134719_G_A	0.0654	8_23447496_A_G	-0.0389	2_217955896_GA_G	-0.2016
2_174212910_A_G	0.0593	2_217955896_GA_G	-0.2016	2_217920769_G_T	-0.1318	22_29351381_G_A	0.1405	8_23663653_C_A	0.0335	2_218292158_C_G	-0.0757
2_192381934_C_T	0.0316	2_218292158_C_G	-0.0757	2_217955896_GA_G	-0.2016	22_39343916_T_A	0.0407	8_29509616_A_C	-0.0601	2_218714845_G_A	-0.0431
2_19315675_T_A	-0.0331	2_218714845_G_A	-0.0431	2_218292158_C_G	-0.0757	22_45320631_G_A	-0.0134	8_36858483_A_G	-0.076	2_241388857_C_A	-0.1232
2_202204741_T_C	-0.0492	2_241388857_C_A	-0.1232	2_218714845_G_A	-0.0431	3_172285237_G_A	0.0422	8_76230943_A_G	0.0755	2_25129473_A_G	-0.0427
2_217920769_G_T	-0.1318	2_25129473_A_G	-0.0427	2_241388857_C_A	-0.1232	3_189774456_C_T	-0.0478	8_76333056_C_T	0.1129	2_29179452_G_C	-0.0066
2_217955896_GA_G	-0.2016	2_29179452_G_C	-0.0066	2_25129473_A_G	-0.0427	3_27353716_C_A	0.0748	8_76378165_G_T	-0.0391	2_29615233_T_C	-0.0427
2_218292158_C_G	-0.0757	2_29615233_T_C	-0.0427	2_29179452_G_C	-0.0066	3_27388664_C_G	0.0502	8_102483100_T_C	0.0593	2_39699510_C_CT	-0.0402
2_218714845_G_A	-0.0431	2_39699510_C_CT	-0.0402	2_29615233_T_C	-0.0427	3_29294845_C_T	-0.1281	8_106358620_A_T	-0.0745	2_70172587_G_A	-0.0412
2_241388857_C_A	-0.1232	2_70172587_G_A	-0.0412	2_39699510_C_CT	-0.0402	3_30684907_C_T	0.0592	8_117209548_A_G	-0.0417	2_88358825_G_C	0.0473
2_25129473_A_G	-0.0427	2_88358825_G_C	0.0473	2_70172587_G_A	-0.0412	3_46888198_T_C	-0.0806	8_120862186_A_G	0.0527	20_11379842_T_C	0.0844
2_29179452_G_C	-0.0066	20_11379842_T_C	0.0844	2_88358825_G_C	0.0473	3_4742251_A_G	0.0616	8_124563705_T_C	0.0477	20_41613706_C_G	0.0315
2_29615233_T_C	-0.0427	20_41613706_C_G	0.0315	20_11379842_T_C	0.0844	3_59373745_C_T	-0.0394	8_124571581_G_A	0.034	20_52296849_G_A	0.044
2_39699510_C_CT	-0.0402	20_52296849_G_A	0.044	20_41613706_C_G	0.0315	3_63926236_A_G	0.0648	8_124739913_T_G	0.0466	20_5948227_G_A	0.076
2_70172587_G_A	-0.0412	20_5948227_G_A	0.076	20_52296849_G_A	0.044	3_71620370_T_G	-0.0374	8_128213561_C_CA	-0.043	21_16364756_T_G	0.0646
2_88358825_G_C	0.0473	21_16364756_T_G	0.0646	20_5948227_G_A	0.076	3_87037543_A_G	-0.0723	8_128370949_C_G	0.0642	21_16566350_A_G	0.0595
20_11379842_T_C	0.0844	21_16566350_A_G	0.0595	21_16364756_T_G	0.0646	3_99403877_G_A	-0.0376	8_128372172_A_G	0.0597	21_16574455_C_A	-0.0707
20_41613706_C_G	0.0315	21_16573983_A_AC	-0.0707	21_16566350_A_G	0.0595	4_106069013_G_T	0.0471	8_129199566_G_A	0.0615	21_47762932_G_A	0.0946
20_52296849_G_A	0.044	21_47762932_G_A	0.0946	21_16574455_C_A	-0.0707	4_126752473_G_A	-0.0377	8_143669254_A_G	-0.0346	22_19766137_C_T	-0.0367
20_5948227_G_A	0.076	22_19766137_C_T	-0.0367	21_47762932_G_A	0.0946	4_143468231_C_G	-0.0569	9_6880263_A_G	0.0348	22_29121087_A_G	0.1839
21_16364756_T_G	0.0646	22_29121087_A_G	0.1839	22_29121087_A_G	0.1839	4_175842495_G_A	-0.0898	9_21964882_CAAAA_C	0.055	22_29135543_G_A	0.0654
21_16566350_A_G	0.0595	22_29135543_G_A	0.0654	22_29134719_G_A	0.0654	4_175847436_C_A	0.0348	9_22041998_C_G	0.0289	22_29203724_C_T	0.1405
21_16574455_C_A	-0.0707	22_29203724_C_T	0.1405	22_29203724_C_T	0.1405	4_187500930_T_C	0.0357	9_36928288_T_C	0.0249	22_29551872_A_G	-0.1716
21_47762932_G_A	0.0946	22_29551872_A_G	-0.1716	22_29551872_A_G	-0.1716	4_38784633_G_T	0.0489	9_87782211_T_C	0.0361	22_39343916_T_A	0.0407
22_19766137_C_T	-0.0367	22_38583315_AAAAG_AAAAGAAAG	-0.0471	22_38583315_AAAAG_AAAAGAAAG	-0.0471	4_89240476_G_A	0.0352	9_98362587_T_C	0.0576	22_40904707_CT_C	0.1148
22_29121087_A_G	0.1839	22_39343916_T_A	0.0407	22_39343916_T_A	0.0407	5_104300273_G_T	-0.0487	9_110303808_TAA_T	0.0797	22_43433100_C_T	-0.06
22_29135543_G_A	0.0654	22_40904707_CT_C	0.1148	22_40904707_CT_C	0.1148	5_122478676_C_A	-0.0386	9_110837073_A_G	0.1158	22_45319953_G_A	-0.0134
22_29203724_C_T	0.1405	22_45319953_G_A	-0.0134	22_43433100_C_T	-0.06	5_122705244_C_T	0.0944	9_110837176_C_T	0.0653	22_46283297_G_A	0.0736
22_29613520_A_C	-0.1716	22_46283297_G_A	0.0736	22_45319953_G_A	-0.0134	5_1279790_C_T	0.0617	9_110885479_C_T	0.0877	3_141112859_CTT_C	0.0551
22_38583315_AAAAG_AAAAGAAAG	-0.0471	3_172285237_G_A	0.0422	22_46283297_G_A	0.0736	5_131640536_A_G	0.0392	9_119313486_A_G	-0.0462	3_172285237_G_A	0.0422
22_39343916_T_A	0.0407	3_189774456_C_T	-0.0478	3_141112859_CTT_C	0.0551	5_132441302_A_G	-0.0388	9_129424719_A_G	-0.0382	3_189774456_C_T	-0.0478
22_40904707_CT_C	0.1148	3_27353716_C_A	0.0748	3_189774456_C_T	-0.0478	5_1353077_T_C	0.1552	9_136146597_C_T	0.04	3_27353716_C_A	0.0748
22_43433100_C_T	-0.06	3_27388664_C_G	0.0502	3_27353716_C_A	0.0748	5_158244083_C_T	-0.0677	10_5794652_A_G	0.047	3_27388664_C_G	0.0502
22_45320209_G_A	-0.0134	3_29294845_C_T	-0.1281	3_27388664_C_G	0.0502	5_16231194_G_C	-0.0426	10_13892298_G_A	0.0371	3_29294845_C_T	-0.1281
22_46283297_G_A	0.0736	3_30684907_C_T	0.0592	3_29294845_C_T	-0.1281	5_169591460_T_C	0.0412	10_22032942_A_G	-0.058	3_30684907_C_T	0.0592
3_141112859_CTT_C	0.0551	3_46888198_T_C	-0.0806	3_30684907_C_T	0.0592	5_173358154_G_A	0.0365	10_22477776_ACC_A	0.1687	3_46888198_T_C	-0.0806
3_172285237_G_A	0.0422	3_4742251_A_G	0.0616	3_46888198_T_C	-0.0806	5_176134882_T_C	0.0363	10_22861490_A_C	0.0875	3_4742251_A_G	0.0616
3_189774456_C_T	-0.0478	3_49709912_C_CT	-0.0367	3_4742251_A_G	0.0616	5_2777029_G_A	0.0391	10_38523626_C_A	0.0404	3_49709912_C_CT	-0.0367
3_27353716_C_A	0.0748	3_55970777_A_AT	-0.1195	3_49709912_C_CT	-0.0367	5_44449376_G_A	-0.1101	10_64299890_A_G	-0.1345	3_55970777_A_AT	-0.1195
3_27388664_C_G	0.0502	3_59373745_C_T	-0.0394	3_55970777_A_AT	-0.1195	5_44649944_C_T	0.0492	10_64819996_G_T	0.0472	3_59373745_C_T	-0.0394
3_29294845_C_T	-0.1281	3_63887449_T_TTG	0.0648	3_59373745_C_T	-0.0394	5_44706498_A_G	0.0497	10_71335574_C_T	-0.0404	3_63887449_T_TTG	0.0648
3_30684907_C_T	0.0592	3_71620370_T_G	-0.0374	3_63887449_T_TTG	0.0648	5_44853593_G_C	-0.0336	10_80851257_G_T	-0.0805	3_71620370_T_G	-0.0374
3_46888198_T_C	-0.0806	3_87037543_A_G	-0.0723	3_71620370_T_G	-0.0374	5_52667982_A_T	0.0571	10_80886726_A_G	0.0762	3_87037543_A_G	-0.0723
3_4742251_A_G	0.0616	3_99403877_G_A	-0.0376	3_87037543_A_G	-0.0723	5_55965167_C_T	0.0394	10_95292187_CAA_C	-0.0512	3_99403877_G_A	-0.0376
3_49709912_C_CT	-0.0367	4_106069013_G_T	0.0471	3_99403877_G_A	-0.0376	5_56023083_T_G	0.1366	10_114777670_C_T	0.0472	4_106069013_G_T	0.0471
3_55970777_A_AT	-0.1195	4_126752992_A_AAT	-0.0377	4_106069013_G_T	0.0471	5_56042972_C_T	0.0865	10_115128491_T_C	-0.0592	4_126752992_A_AAT	-0.0377
3_59373745_C_T	-0.0394	4_143467195_C_T	-0.0569	4_126752992_A_AAT	-0.0377	5_56045081_T_C	-0.0564	10_123095209_G_A	-0.0538	4_143467195_C_T	-0.0569
3_63887449_T_TTG	0.0648	4_151218296_CATATTT_C	0.0388	4_143467195_C_T	-0.0569	5_73234583_T_C	-0.0363	10_123340107_A_G	0.1508	4_151218296_CATATTT_C	0.0388
3_71620370_T_G	-0.0374	4_175842495_G_A	-0.0898	4_151218296_CATATTT_C	0.0388	5_79177031_A_G	0.0328	10_123340431_GC_G	-0.2408	4_175842495_G_A	-0.0898
3_87037543_A_G	-0.0723	4_175847436_C_A	0.0348	4_175842495_G_A	-0.0898	5_90789470_G_A	-0.0564	10_123349324_A_T	-0.2609	4_175847436_C_A	0.0348
3_99403877_G_A	-0.0376	4_187503758_A_T	0.0357	4_175847436_C_A	0.0348	6_130346105_G_A	0.0472	11_433617_T_C	-0.0437	4_187503758_A_T	0.0357
4_106069013_G_T	0.0471	4_38784633_G_T	0.0489	4_187503758_A_T	0.0357	6_13713099_A_G	-0.0553	11_803017_A_G	0.0457	4_38784633_G_T	0.0489
4_143467195_C_T	-0.0569	4_84370124_TAA_TA	-0.0464	4_38784633_G_T	0.0489	6_149595505_T_C	-0.0476	11_1895708_C_A	-0.0762	4_84370124_TAA_TA	-0.0464
4_151218296_CATATTT_C	0.0388	4_89240476_G_A	0.0352	4_84370124_TAA_TA	-0.0464	6_151949806_A_C	0.0703	11_18664241_T_G	0.0461	4_89240476_G_A	0.0352
4_175842495_G_A	-0.0898	4_92594859_TTCTTTC_T	-0.0407	4_89240476_G_A	0.0352	6_151955914_A_G	0.1449	11_42844441_C_T	-0.0336	4_92594859_TTCTTTC_T	-0.0407
4_175847436_C_A	0.0348	5_104300273_G_T	-0.0487	4_92594859_TTCTTTC_T	-0.0407	6_152023191_G_A	0.0626	11_44368892_G_A	0.0374	5_104300273_G_T	-0.0487
4_187503758_A_T	0.0357	5_122478676_C_A	-0.0386	5_104300273_G_T	-0.0487	6_152055978_A_T	0.074	11_46318032_C_G	-0.0748	5_122478676_C_A	-0.0386
4_38784633_G_T	0.0489	5_122705244_C_T	0.0944	5_122478676_C_A	-0.0386	6_152432902_C_T	0.0649	11_65553492_C_A	0.0425	5_122705244_C_T	0.0944
4_84370124_TAA_TA	-0.0464	5_1279790_C_T	0.0617	5_122705244_C_T	0.0944	6_16399557_C_T	-0.0373	11_65572431_G_A	-0.0347	5_1279790_C_T	0.0617
4_89240476_G_A	0.0352	5_1296255_A_AG	-0.0549	5_1279790_C_T	0.0617	6_169006947_C_G	-0.0308	11_69328130_A_T	-0.0423	5_1296255_A_AG	-0.0549
4_92596232_G_A	-0.0407	5_131640536_A_G	0.0392	5_1296255_A_AG	-0.0549	6_170332621_T_C	0.0373	11_69330983_G_A	0.1022	5_131640536_A_G	0.0392
5_104300273_G_T	-0.0487	5_132407058_C_T	-0.0388	5_131640536_A_G	0.0392	6_18783140_G_A	0.0326	11_69331418_C_T	0.1782	5_132407058_C_T	-0.0388
5_122478676_C_A	-0.0386	5_1353077_T_C	0.1552	5_132407058_C_T	-0.0388	6_21925491_G_A	-0.0321	11_103614438_T_G	0.0147	5_158244083_C_T	-0.0677
5_122705244_C_T	0.0944	5_158244083_C_T	-0.0677	5_1353077_T_C	0.1552	6_27425644_G_C	-0.0737	11_108267402_C_CA	-0.0022	5_16231194_G_C	-0.0426
5_1279790_C_T	0.0617	5_16231194_G_C	-0.0426	5_158244083_C_T	-0.0677	6_43227141_G_A	-0.064	11_111696440_T_C	-0.0396	5_169591460_T_C	0.0412
5_1296255_A_AG	-0.0549	5_169591460_T_C	0.0412	5_16231194_G_C	-0.0426	6_87803954_G_A	0.0383	11_116727936_A_T	-0.0423	5_173358154_G_A	0.0365
5_131640536_A_G	0.0392	5_173358154_G_A	0.0365	5_169591460_T_C	0.0412	7_101546316_C_T	-0.0568	11_122966626_A_G	-0.0383	5_176134882_T_C	0.0363
5_132405885_A_T	-0.0388	5_176134882_T_C	0.0363	5_173358154_G_A	0.0365	7_102481842_T_C	0.0418	11_129243417_T_G	-0.0543	5_2777029_G_A	0.0391
5_1353077_T_C	0.1552	5_2777029_G_A	0.0391	5_176134882_T_C	0.0363	7_130656911_C_T	-0.0476	11_129461016_A_G	0.0453	5_32579616_TCA_T	0.0363
5_158244083_C_T	-0.0677	5_304039_G_A	0.084	5_2777029_G_A	0.0391	7_130674481_G_A	0.0416	12_293626_A_G	0.0401	5_345109_T_C	0.084
5_16231194_G_C	-0.0426	5_32579616_TCA_T	0.0363	5_32579616_TCA_T	0.0363	7_144048902_G_T	-0.0563	12_14413931_G_C	0.0484	5_44508264_G_GT	-0.1177
5_169591460_T_C	0.0412	5_44508264_G_GT	-0.1177	5_345109_T_C	0.084	7_21940960_A_G	-0.0467	12_28149568_C_T	-0.062	5_44619502_A_G	-0.1101
5_173358154_G_A	0.0365	5_44619502_A_G	-0.1101	5_44508264_G_GT	-0.1177	7_25569548_C_T	-0.0486	12_28174817_C_T	-0.0856	5_44649944_C_T	0.0492
5_176134882_T_C	0.0363	5_44649944_C_T	0.0492	5_44606969_C_A	-0.1101	7_28869017_G_A	-0.0572	12_28347382_C_T	-0.0521	5_44706498_A_G	0.0497
5_2777029_G_A	0.0391	5_44706498_A_G	0.0497	5_44649944_C_T	0.0492	7_55192256_A_C	-0.0349	12_29140260_G_A	0.0647	5_44853593_G_C	-0.0336
5_32579616_TCA_T	0.0363	5_44853593_G_C	-0.0336	5_44706498_A_G	0.0497	7_94113799_T_C	0.0449	12_57146069_T_G	-0.0579	5_52679539_C_CA	0.0571
5_345109_T_C	0.084	5_52685831_G_A	0.0571	5_44853593_G_C	-0.0336	7_98005235_G_A	-0.0467	12_70798355_A_T	0.0469	5_55662540_C_CT	-0.0458
5_44508264_G_GT	-0.1177	5_55662540_C_CT	-0.0458	5_52679539_C_CA	0.0571	8_117209548_A_G	-0.0417	12_83064195_G_GA	0.0671	5_55965167_C_T	0.0394
5_44619502_A_G	-0.1101	5_55965167_C_T	0.0394	5_55662540_C_CT	-0.0458	8_120862186_A_G	0.0527	12_85004551_C_T	0.0348	5_56023083_T_G	0.1366
5_44649944_C_T	0.0492	5_56023083_T_G	0.1366	5_55965167_C_T	0.0394	8_124563705_T_C	0.0477	12_96027759_A_G	-0.0867	5_56042972_C_T	0.0865
5_44706498_A_G	0.0497	5_56042972_C_T	0.0865	5_56023083_T_G	0.1366	8_124571581_G_A	0.034	12_103097887_C_T	0.0546	5_56045081_T_C	-0.0564
5_44853593_G_C	-0.0336	5_56045081_T_C	-0.0564	5_56042972_C_T	0.0865	8_124739913_T_G	0.0466	12_111600134_G_T	-0.0442	5_58241712_C_T	-0.0434
5_52679539_C_CA	0.0571	5_73234583_T_C	-0.0363	5_56045081_T_C	-0.0564	8_128370949_C_G	0.0642	12_115108136_T_C	0.0465	5_73234583_T_C	-0.0363
5_55662540_C_CT	-0.0458	5_77155397_GT_G	-0.0408	5_58241712_C_T	-0.0434	8_128372172_A_G	0.0597	12_115796577_A_G	-0.0428	5_77155397_GT_G	-0.0408
5_55965167_C_T	0.0394	5_79180995_G_GA	0.0328	5_71965007_G_A	-0.041	8_129199566_G_A	0.0615	12_115835836_T_C	-0.0813	5_79180995_G_GA	0.0328
5_56023083_T_G	0.1366	5_81512947_TA_T	-0.0598	5_73234583_T_C	-0.0363	8_143669254_A_G	-0.0346	12_120832146_C_T	0.0516	5_81512947_TA_T	-0.0598
5_56042972_C_T	0.0865	5_90789470_G_A	-0.0564	5_77155397_GT_G	-0.0408	8_170692_T_C	0.0477	13_32839990_G_A	0.0424	5_90789470_G_A	-0.0564
5_56045081_T_C	-0.0564	6_130341728_C_CT	0.0472	5_79180995_G_GA	0.0328	8_23447496_A_G	-0.0389	13_32972626_A_T	0.2687	6_130341728_C_CT	0.0472
5_73234583_T_C	-0.0363	6_13713366_G_C	-0.0553	5_81512947_TA_T	-0.0598	8_23663653_C_A	0.0335	13_43501356_A_G	0.0517	6_13713366_G_C	-0.0553
5_77155397_GT_G	-0.0408	6_149595505_T_C	-0.0476	5_90789470_G_A	-0.0564	8_29509616_A_C	-0.0601	13_73806982_T_C	0.0345	6_149595505_T_C	-0.0476
5_79180995_G_GA	0.0328	6_151949806_A_C	0.0703	6_130341728_C_CT	0.0472	8_36858483_A_G	-0.076	13_73960952_A_G	0.0399	6_151949806_A_C	0.0703
5_81512947_TA_T	-0.0598	6_151955914_A_G	0.1449	6_13713366_G_C	-0.0553	8_76236251_C_A	0.0755	14_37128564_C_A	-0.0733	6_151955914_A_G	0.1449
5_90789470_G_A	-0.0564	6_152022664_CAAAAAAA_C	0.0137	6_149595505_T_C	-0.0476	8_76333056_C_T	0.1129	14_37228504_C_T	0.039	6_152022664_CAAAAAAA_C	0.0137
6_130341728_C_CT	0.0472	6_152023191_G_A	0.0626	6_151949806_A_C	0.0703	8_76378165_G_T	-0.0391	14_68660428_T_C	-0.0474	6_152023191_G_A	0.0626
6_13713366_G_C	-0.0553	6_152055978_A_T	0.074	6_151955914_A_G	0.1449	9_110837073_A_G	0.1158	14_68979835_T_C	-0.0911	6_152055978_A_T	0.074
6_149595505_T_C	-0.0476	6_152432902_C_T	0.0649	6_152022664_CAAAAAAA_C	0.0137	9_110837176_C_T	0.0653	14_91751788_TC_T	0.038	6_152432902_C_T	0.0649
6_151949806_A_C	0.0703	6_16399557_C_T	-0.0373	6_152023191_G_A	0.0626	9_110849525_G_T	0.0153	14_91841069_A_G	0.0513	6_16399557_C_T	-0.0373
6_151955914_A_G	0.1449	6_169006947_C_G	-0.0308	6_152055978_A_T	0.074	9_110885479_C_T	0.0877	14_93070286_C_T	-0.0577	6_169006947_C_G	-0.0308
6_152022664_CAAAAAAA_C	0.0137	6_18783140_G_A	0.0326	6_152432902_C_T	0.0649	9_119313486_A_G	-0.0462	14_105213978_T_G	0.0399	6_170332621_T_C	0.0373
6_152023191_G_A	0.0626	6_21923810_T_C	-0.0321	6_16399557_C_T	-0.0373	9_129424719_A_G	-0.0382	15_46680811_C_A	-0.1973	6_18783140_G_A	0.0326
6_152055978_A_T	0.074	6_27425644_G_C	-0.0737	6_169006947_C_G	-0.0308	9_136146597_C_T	0.04	15_50694306_A_G	-0.0417	6_20537845_CA_C	-0.0391
6_152432902_C_T	0.0649	6_43227141_G_A	-0.064	6_170332621_T_C	0.0373	9_22041998_C_G	0.0289	15_66630569_G_A	-0.0369	6_21923810_T_C	-0.0321
6_16399557_C_T	-0.0373	6_85912194_CAA_C	0.0762	6_18783140_G_A	0.0326	9_36928288_T_C	0.0249	15_67457698_A_G	0.0782	6_27425644_G_C	-0.0737
6_169006947_C_G	-0.0308	6_87803819_T_C	0.0383	6_20537845_CA_C	-0.0391	9_6880263_A_G	0.0348	15_75750383_T_C	-0.0413	6_43227141_G_A	-0.064
6_170332621_T_C	0.0373	7_101552440_G_A	-0.0568	6_21923810_T_C	-0.0321	9_87782211_T_C	0.0361	15_91512267_G_T	-0.0589	6_82263549_AAT_A	0.0477
6_18783140_G_A	0.0326	7_102481842_T_C	0.0418	6_27425644_G_C	-0.0737	7_99948655_T_G	0.042	15_100905819_A_C	-0.0608	6_85912194_CAA_C	0.0762
6_20537845_CA_C	-0.0391	7_130656911_C_T	-0.0476	6_43227141_G_A	-0.064	14_91751788_TC_T	0.038	16_4008542_CAAAAA_C	-0.0329	6_87803819_T_C	0.0383
6_21923810_T_C	-0.0321	7_130674481_G_A	0.0416	6_82263549_AAT_A	0.0477	5_58241712_C_T	-0.0434	16_4106788_C_A	-0.03	7_101552440_G_A	-0.0568
6_27425644_G_C	-0.0737	7_139943702_CT_C	0.0582	6_85912194_CAA_C	0.0762	1_114448389_C_T	0.0621	16_6963972_C_G	0.0354	7_102481842_T_C	0.0418
6_43227141_G_A	-0.064	7_144048902_G_T	-0.0563	6_87803819_T_C	0.0383	2_218294217_C_G	-0.0757	16_10706580_G_A	-0.074	7_130656911_C_T	-0.0476
6_85912194_CAA_C	0.0762	7_21940960_A_G	-0.0467	7_101552440_G_A	-0.0568	3_55970777_A_AT	-0.1195	16_23007047_G_T	0.1218	7_130674481_G_A	0.0416
6_87803819_T_C	0.0383	7_25569548_C_T	-0.0486	7_102481842_T_C	0.0418	1_46670206_TC_T	0.0447	16_52538825_C_A	0.1147	7_139943702_CT_C	0.0582
7_101552440_G_A	-0.0568	7_28869017_G_A	-0.0572	7_130656911_C_T	-0.0476	5_81512947_TA_T	-0.0598	16_52599188_C_T	0.107	7_144048902_G_T	-0.0563
7_102481842_T_C	0.0418	7_55192256_A_C	-0.0349	7_130674481_G_A	0.0416	1_121349358_A_G	-0.0673	16_53809123_C_T	-0.0704	7_21940960_A_G	-0.0467
7_130656911_C_T	-0.0476	7_91459189_A_ATT	0.0452	7_139943702_CT_C	0.0582	17_44283858_G_A	-0.054	16_53861139_C_T	-0.0338	7_25569548_C_T	-0.0486
7_130674481_G_A	0.0416	7_98005235_G_A	-0.0467	7_144048902_G_T	-0.0563	5_1296255_A_AG	-0.0549	16_53861592_G_A	-0.0337	7_28869017_G_A	-0.0572
7_139943702_CT_C	0.0582	8_102483100_T_C	0.0593	7_21940960_A_G	-0.0467	18_24518050_AT_A	-0.0599	16_54682064_G_A	0.0477	7_55192256_A_C	-0.0349
7_144048902_G_T	-0.0563	8_106358620_A_T	-0.0745	7_25569548_C_T	-0.0486	8_128213561_C_CA	-0.043	16_80648296_A_G	0.0839	7_91459189_A_ATT	0.0452
7_21940960_A_G	-0.0467	8_117209548_A_G	-0.0417	7_28869017_G_A	-0.0572	2_217955896_GA_G	-0.2016	16_85145977_T_C	-0.0211	7_94113799_T_C	0.0449
7_25569548_C_T	-0.0486	8_120862186_A_G	0.0527	7_55192256_A_C	-0.0349	9_110303808_TAA_T	0.0797	16_87086492_T_C	-0.0469	7_98005235_G_A	-0.0467
7_28869017_G_A	-0.0572	8_124563705_T_C	0.0477	7_91459189_A_ATT	0.0452	5_345109_T_C	0.084	17_29168077_G_T	-0.0568	7_99948655_T_G	0.042
7_55192256_A_C	-0.0349	8_124571581_G_A	0.034	7_94113799_T_C	0.0449	14_105210759_G_A	0.0399	17_39251123_T_C	0.0799	8_102483100_T_C	0.0593
7_91459189_A_ATT	0.0452	8_124739913_T_G	0.0466	7_98005235_G_A	-0.0467	5_32579616_TCA_T	0.0363	17_40127060_T_C	0.0174	8_106358620_A_T	-0.0745
7_94113799_T_C	0.0449	8_128213561_C_CA	-0.043	8_102483100_T_C	0.0593			17_40485239_G_T	-0.0571	8_117209548_A_G	-0.0417
7_98005235_G_A	-0.0467	8_128370949_C_G	0.0642	8_106358620_A_T	-0.0745			17_40744470_G_A	0.2017	8_120862186_A_G	0.0527
7_99948655_T_G	0.042	8_128372172_A_G	0.0597	8_117209548_A_G	-0.0417			17_43212339_C_CT	0.0438	8_124563705_T_C	0.0477
8_102483100_T_C	0.0593	8_129199566_G_A	0.0615	8_120862186_A_G	0.0527			17_44283858_G_A	-0.054	8_124571581_G_A	0.034
8_106358620_A_T	-0.0745	8_143669254_A_G	-0.0346	8_124563705_T_C	0.0477			17_53209774_A_C	-0.0793	8_124739913_T_G	0.0466
8_117209548_A_G	-0.0417	8_170692_T_C	0.0477	8_124571581_G_A	0.034			17_77781725_A_G	-0.0401	8_128213561_C_CA	-0.043
8_120862186_A_G	0.0527	8_17787610_CT_C	-0.0377	8_124739913_T_G	0.0466			18_11696613_C_T	-0.0381	8_128370949_C_G	0.0642
8_124563705_T_C	0.0477	8_23447496_A_G	-0.0389	8_128213561_C_CA	-0.043			18_20634253_C_T	-0.0415	8_128372172_A_G	0.0597
8_124571581_G_A	0.034	8_29509616_A_C	-0.0601	8_128370949_C_G	0.0642			18_24125857_T_C	0.0346	8_129199566_G_A	0.0615
8_124739913_T_G	0.0466	8_36858483_A_G	-0.076	8_128372172_A_G	0.0597			18_24337424_C_G	0.0455	8_143669254_A_G	-0.0346
8_128213561_C_CA	-0.043	8_76230943_A_G	0.0755	8_129199566_G_A	0.0615			18_24518050_AT_A	-0.0599	8_170692_T_C	0.0477
8_128370949_C_G	0.0642	8_76333056_C_T	0.1129	8_143669254_A_G	-0.0346			18_25407513_C_G	0.0399	8_17787610_CT_C	-0.0377
8_128372172_A_G	0.0597	8_76378165_G_T	-0.0391	8_170692_T_C	0.0477			18_29981526_G_A	-0.1058	8_23447496_A_G	-0.0389
8_129199566_G_A	0.0615	9_110303808_TAA_T	0.0797	8_17787610_CT_C	-0.0377			18_42411803_G_C	-0.0877	8_29509616_A_C	-0.0601
8_143669254_A_G	-0.0346	9_110837073_A_G	0.1158	8_23447496_A_G	-0.0389			18_42888797_T_C	-0.0542	8_36858483_A_G	-0.076
8_170692_T_C	0.0477	9_110837176_C_T	0.0653	8_23663653_C_A	0.0335			19_13249921_G_T	0.0956	8_76230943_A_G	0.0755
8_17787610_CT_C	-0.0377	9_110849525_G_T	0.0153	8_29509616_A_C	-0.0601			19_17393925_C_A	0.0378	8_76333056_C_T	0.1129
8_23447496_A_G	-0.0389	9_110885479_C_T	0.0877	8_36858483_A_G	-0.076			19_18569492_C_T	-0.0719	8_76378165_G_T	-0.0391
8_23663653_C_A	0.0335	9_119313486_A_G	-0.0462	8_76230943_A_G	0.0755			19_19517054_C_CGGGCG	0.0437	9_110303808_TAA_T	0.0797
8_29509616_A_C	-0.0601	9_129424719_A_G	-0.0382	8_76333056_C_T	0.1129			19_44283031_T_C	0.0619	9_110837073_A_G	0.1158
8_36858483_A_G	-0.076	9_136146597_C_T	0.04	8_76378165_G_T	-0.0391			19_46166073_T_C	-0.036	9_110837176_C_T	0.0653
8_76230943_A_G	0.0755	9_21964882_CAAAA_C	0.055	9_110303808_TAA_T	0.0797			19_55816678_C_T	-0.0359	9_110849525_G_T	0.0153
8_76333056_C_T	0.1129	9_22041998_C_G	0.0289	9_110837073_A_G	0.1158			20_5948227_G_A	0.076	9_110885479_C_T	0.0877
8_76378165_G_T	-0.0391	9_36928288_T_C	0.0249	9_110837176_C_T	0.0653			20_11379842_T_C	0.0844	9_119313486_A_G	-0.0462
9_110303808_TAA_T	0.0797	9_6880263_A_G	0.0348	9_110849525_G_T	0.0153			20_41613706_C_G	0.0315	9_136146597_C_T	0.04
9_110837073_A_G	0.1158	9_87782211_T_C	0.0361	9_110885479_C_T	0.0877			20_52296849_G_A	0.044	9_21964882_CAAAA_C	0.055
9_110837176_C_T	0.0653	9_98362587_T_C	0.0576	9_119313486_A_G	-0.0462			21_16364756_T_G	0.0646	9_22041998_C_G	0.0289
9_110849525_G_T	0.0153			9_129424719_A_G	-0.0382			21_16566350_A_G	0.0595	9_36928288_T_C	0.0249
9_110885479_C_T	0.0877			9_136146597_C_T	0.04			21_16574455_C_A	-0.0707	9_6880263_A_G	0.0348
9_119313486_A_G	-0.0462			9_21964882_CAAAA_C	0.055			21_47762932_G_A	0.0946	9_87782211_T_C	0.0361
9_129424719_A_G	-0.0382			9_22041998_C_G	0.0289			22_19766137_C_T	-0.0367	9_98362587_T_C	0.0576
9_136146597_C_T	0.04			9_36928288_T_C	0.0249			22_29121087_A_G	0.1839
9_21964882_CAAAA_C	0.055			9_6880263_A_G	0.0348			22_29135543_G_A	0.0654
9_22041998_C_G	0.0289			9_87782211_T_C	0.0361			22_29203724_C_T	0.1405
9_36928288_T_C	0.0249			9_98362587_T_C	0.0576			22_29551872_A_G	-0.1716
9_6880263_A_G	0.0348							22_39343916_T_A	0.0407
9_87782211_T_C	0.0361							22_40904707_CT_C	0.1148
9_98362587_T_C	0.0576							22_43433100_C_T	-0.06
aSNP positions based on Genome Reference Consortium Human Build 37 (GRCh37).								22_45319953_G_A	-0.0134
bSNP weights in the PRS								22_46283297_G_A	0.0736
SNP lists and weights are provided only for unpublished alternate PRS
